# Supplementary material for: Multidrug-resistance and extended-spectrum beta-lactamase-producing lactose-fermenting enterobacteriaceae in the human-dairy interface in northwest Ethiopia
Source: PLoS One. 2024 May 21;19(5):e0303872. doi: 10.1371/journal.pone.0303872 (PMC11108214; doi:10.1371/journal.pone.0303872)
Supplement: S1 File — (XLSX) [file pone.0303872.s001.xlsx]

## Sheet: Raw data
code	District	Type of sample	Bacteria type	Ampicillin measure	Ampicillin interpr	Amox-clavu measure	Amox-clav interp	Cephalotin measur	Cephalotin interpre	Ceftriaxone measur	Ceftriaxone interpr	Cefotaxime measure	Cefotaxime interpr	ceftazidime measure	ceftazidime interpr	CAF measure	CAF interpr	TTC measure	TTC interpr	Doxyc MEAS	Doxyc interpr	Azithrom measure	Azthro interpr	Gentam measure	Gentam interpr	Kanammic measure	Kanamyc interpr	Nalidix measure	Nalidix interpre	Norflox measure	Norflox interpr	Ciprofl measure	Ciprofl interpr	sulph-try measure	sulpha try interpr	number susceptable	number intermediate	number resistant	resistant TYPE	Multidrug resistance	number of antimicrobials resistant	MDR index	ESBL phenotypic result	blaSHV	blaCTX gene	blaTEM gene	Either of the three
DM2	1	1	2	0	R	0	R	15	I	26	S	28	S	21	S	26	S	0	R	0	R	14	S	19	S	20	S	23	S	25	S	25	S	22	S	5	1	3	AMP, AMC, TE/DO	1	4	0.25	0	2	2	2	2
DM3	1	1	4	0	R	23	S	25	S	31	S	28	S	25	S	26	S	25	S	20	S	23	S	20	S	22	S	22	S	26	S	27	S	23	S	9	0	1	AMP	0	1	0.0625	0	2	2	2	2
DM4	1	1	3	19	S	25	S	24	S	30	S	30	S	28	S	25	S	25	S	22	S	23	S	18	S	20	S	23	S	25	S	30	S	25	S	9	0	0		0	0	0	0	2	2	2	2
DM5	1	1	1	19	S	21	S	14	R	28	S	29	S	25	S	25	S	0	R	0	R	18	S	18	S	15	I	15	I	16	I	21	R	27	S	7	2	3	KF, TE/DO, CIP	1	4	0.25	0	2	2	2	2
DC1a	1	2	2	0	R	0	R	10	R	26	S	28	S	22	S	0	R	24	S	10	R	16	S	20	S	21	S	11	R	0	R	0	R	23	S	4	0	6	AMP, AMC, KF, C, TE/DO, NA/NOR/CIP	1	9	0.5625	0	2	2	2	2
DC1b	1	2	3	0	R	10	R	0	R	27	S	28	S	24	S	10	R	24	S	10	R	16	S	20	S	21	S	11	R	0	R	0	R	23	S	4	0	6	AMP, AMC, KF, C, TE/DO, NA/NOR/CIP	1	9	0.5625	0	2	2	2	2
DC2	1	2	1	0	R	14	I	0	R	0	R	19	R	15	R	25	S	11	R	15	S	15	S	15	I	15	I	19	S	22	S	22	S	0	R	4	2	4	AMP, KF/CRO/CTX/CAZ, TE, SXT	1	7	0.4375	1	0	1	1	1
DC4	1	2	1	19	S	21	S	14	R	28	S	29	S	25	S	25	S	0	R	0	R	18	S	18	S	15	I	15	I	16	I	21	R	27	S	7	2	3	KF, TE/DO, CIP	1	4	0.25	0	2	2	2	2
DC5	1	2	1	9	R	22	S	23	S	29	S	29	S	26	S	21	S	27	S	21	S	17	S	16	I	18	S	26	S	29	S	31	S	24	S	10	1	1	AMP	0	1	0.0625	0	2	2	2	2
DH1	1	3	2	15	I	11	R	0	R	27	S	28	S	23	S	23	S	0	R	15	S	17	S	15	I	17	I	0	R	20	S	20	R	26	S	6	3	4	AMC, KF, TE, NA/CIP	1	5	0.3125	0	2	2	2	2
DH2	1	3	4	0	R	10	R	14	I	26	S	28	S	22	S	0	R	21	S	14	S	21	S	20	S	22	S	11	R	21	S	21	R	15	I	5	2	4	AMP, AMC, C, NA/CIP	1	5	0.3125	0	2	2	2	2
DH3	1	3	1	0	R	16	I	11	R	28	S	26	S	24	S	26	S	0	R	11	I	16	S	16	I	15	I	22	S	25	S	29	S	20	S	5	3	3	AMP, KF, TE	1	3	0.1875	0	2	2	2	2
DH4a	1	3	1	0	R	16	I	11	R	28	S	28	S	24	S	26	S	0	R	11	I	16	S	16	I	15	I	22	S	25	S	29	S	20	S	5	3	3	AMP, KF, TE	1	3	0.1875	0	2	2	2	2
DH4b	1	3	2	11	R	16	I	11	R	29	S	28	S	23	S	26	S	0	R	11	I	16	S	16	I	15	I	22	S	25	S	29	S	20	S	5	3	3	AMP, KF, TE	1	3	0.1875	0	2	2	2	2
DH5	1	3	1	18	S	18	S	14	R	28	S	28	S	25	S	21	S	8	R	10	R	16	S	13	R	15	I	0	R	18	S	20	R	26	S	7	1	4	KF, TE/DO, CN, NA/CIP	1	6	0.375	0	2	2	2	2
DHS1	1	5	1	0	R	18	S	0	R	0	R	0	R	14	R	23	S	12	I	17	S	23	S	21	S	22	S	19	S	22	S	21	R	0	R	6	1	4	AMP, KF/CRO/CTX/CAZ, CIP, SXT	1	7	0.4375	1	0	1	1	1
DHS2a	1	5	1	0	R	16	I	15	I	30	S	29	S	22	S	29	S	10	R	15	S	27	S	15	I	17	I	0	R	22	S	20	R	0	R	5	3	4	AMC, TE, NA/CIP, SXT	1	5	0.3125	0	2	2	2	2
DHS2b	1	5	3	11	R	21	S	15	I	28	S	28	S	26	S	21	S	21	S	19	S	16	S	12	R	15	I	18	I	24	S	26	S	20	S	7	4	2	AMP, CN	0	2	0.125	0	2	2	2	2
DHS4	1	5	1	0	R	13	R	15	I	27	S	27	S	23	S	0	R	8	R	15	S	23	S	20	S	22	S	22	S	26	S	30	S	0	R	5	1	5	AMP, AMC, C, TE, SXT	1	5	0.3125	0	2	2	2	2
DHS5	1	5	1	0	R	18	S	17	I	28	S	26	S	24	S	23	S	8	R	14	S	25	S	20	S	21	S	18	I	23	S	28	S	0	R	7	2	3	AMP, TE, SXT	1	3	0.1875	0	2	2	2	2
DS2	1	4	1	0	R	17	I	15	I	28	S	29	S	25	S	24	S	11	R	13	I	16	S	15	I	15	I	0	R	0	R	0	R	25	S	4	5	3	AMP, TE, NA/NOR/CIP	1	5	0.3125	0	2	2	2	2
DS3	1	4	1	0	R	17	I	15	I	28	S	29	S	25	S	24	S	11	R	13	I	16	S	15	I	15	I	0	R	0	R	0	R	25	S	4	5	3	AMP, TE, NA/NOR/CIP	1	5	0.3125	0	2	2	2	2
DS4	1	4	1	18	S	19	S	14	R	28	S	27	S	26	S	22	S	24	S	19	S	15	S	13	R	15	I	0	R	0	R	0	R	24	S	7	1	3	KF, CN, NA/NOR/CIP	1	5	0.3125	0	2	2	2	2
DS5	1	4	1	18	S	19	S	14	R	28	S	27	S	26	S	22	S	24	S	19	S	15	S	13	R	15	I	0	R	0	R	0	R	24	S	7	1	3	KF, CN, NA/NOR/CIP	1	5	0.3125	0	2	2	2	2
DF11	1	6	1	0	R	16	I	0	R	0	R	0	R	13	R	24	S	14	I	17	S	23	S	21	S	22	S	21	S	22	S	23	I	0	R	4	4	3	AMP, KF/CRO/CTX/CAZ, SXT	1	6	0.375	1	0	1	1	1
DF12	1	6	1	0	R	18	S	15	I	28	S	27	S	25	S	25	S	8	R	15	S	20	S	16	I	18	S	0	R	0	R	0	R	25	S	7	2	3	AMP, TE, NA/NOR/CIP	1	5	0.3125	0	2	2	2	2
DF13	1	6	1	0	R	18	S	15	I	28	S	27	S	25	S	25	S	8	R	15	S	20	S	16	I	18	S	0	R	0	R	0	R	25	S	7	2	3	AMP, TE, NA/NOR/CIP	1	5	0.3125	0	2	2	2	2
DF21	1	6	1	20	S	22	S	17	I	27	S	25	S	25	S	23	S	25	S	22	S	28	S	21	S	22	S	25	S	28	S	30	S	0	R	8	1	1	SXT	0	1	0.0625	0	2	2	2	2
DF22	1	6	1	0	R	20	S	15	I	28	S	25	S	25	S	26	S	0	R	14	S	17	S	15	I	16	I	0	R	0	R	0	R	25	S	7	2	3	AMP, TE, NA/NOR/CIP	1	5	0.3125	0	2	2	2	2
DF31	1	6	4	0	R	8	R	0	R	29	S	28	S	21	S	22	S	0	R	16	S	11	R	0	R	16	I	16	I	18	S	20	R	0	R	4	2	8	AMP, AMC, KF, TE, AT, CN, CIP, SXT	1	8	0.5	0	2	2	2	2
DF41	1	6	1	20	S	20	S	15	I	29	S	28	S	25	S	25	S	23	S	20	S	22	S	20	S	22	S	22	S	23	S	30	S	23	S	9	1	0		0	0	0	0	2	2	2	2
DF43	1	6	1	0	R	20	S	17	I	27	S	27	S	22	S	25	S	0	R	15	S	27	S	22	S	22	S	22	S	25	S	28	S	0	R	7	1	3	AMP, TE, SXT	1	3	0.1875	0	2	2	2	2
DF51	1	6	1	0	R	20	S	14	R	28	S	27	S	22	S	24	S	11	R	14	S	23	S	15	I	20	S	15	I	25	S	27	S	18	S	9	3	3	AMP. KF, TE	1	3	0.1875	0	2	2	2	2
DF52a	1	6	1	0	R	20	S	14	R	28	S	27	S	22	S	24	S	11	R	14	S	23	S	15	I	20	S	15	I	25	S	27	S	18	S	9	3	3	AMP. KF, TE	1	3	0.1875	0	2	2	2	2
DF52b	1	6	3	18	S	23	S	16	I	29	S	28	S	24	S	21	S	9	R	15	S	15	S	13	R	15	I	15	I	19	S	20	R	25	S	9	3	3	TE, CN, CIP	1	3	0.1875	0	2	2	2	2
DC9	1	2	1	0	R	15	I	0	R	0	R	18	R	15	R	25	S	10	R	14	S	25	S	15	I	17	I	0	R	20	S	22	I	0	R	4	3	5	AMP, KF/CRO/CTX/CAZ, TE, NA, SXT	1	8	0.5	1	0	1	1	1
DC10a	1	2	2	0	R	0	R	0	R	27	S	28	S	23	S	9	R	22	S	18	S	20	S	18	S	20	S	18	I	23	S	26	S	0	R	5	1	5	AMP, AMC, KF, C, SXT	1	5	0.3125	0	2	2	2	2
DC10b	1	2	4	0	R	0	R	0	R	27	S	28	S	23	S	9	R	22	S	18	S	20	S	18	S	20	S	18	I	23	S	26	S	0	R	5	1	5	AMP, AMC, KF, C, SXT	1	5	0.3125	0	2	2	2	2
DH10a	1	3	1	0	R	10	R	0	R	0	R	21	R	15	R	27	S	11	R	18	S	26	S	18	S	20	S	0	R	24	S	28	S	0	R	4	1	6	AMP, AMC, KF/CRO/CTX/CAZ, TE, NA/NOR/CIP, SXT	1	11	0.6875	1	0	1	1	1
DH10b	1	3	2	0	R	10	R	0	R	0	R	21	R	15	R	27	S	11	R	18	S	26	S	18	S	20	S	0	R	24	S	28	S	0	R	4	1	6	AMP, AMC, KF/CRO/CTX/CAZ, TE, NA/NOR/CIP, SXT	1	11	0.6875	1	0	1	1	1
DM10	1	1	2	0	R	0	R	0	R	24	S	25	I	22	S	0	R	27	S	23	S	16	S	14	R	16	I	22	S	30	S	31	S	25	S	5	2	5	AMP, AMC, KF, C, CN	1	5	0.3125	0	2	2	2	2
DM6	8	1	4	0	R	8	R	0	R	18	R	18	R	0	R	0	R	0	R	15	S	15	S	19	S	22	S	15	I	20	S	28	S	0	R	4	1	6	AMP, AMC, KF/CRO/CTX/CAZ, C, TE, SXT	1	9	0.5625	1	1	0	1	1
DM7a	6	1	1	0	R	0	R	0	R	26	S	26	S	25	S	12	R	10	R	16	S	25	S	15	I	18	S	19	S	22	S	23	I	0	R	5	2	6	AMP, AMC, KF, C,TE, SXT	1	6	0.375	0	2	2	2	2
DM7b	6	1	2	0	R	0	R	0	R	27	S	27	S	23	S	0	R	10	R	16	S	25	S	15	I	18	S	19	S	22	S	23	I	0	R	5	2	6	AMP, AMC, KF, C,TE, SXT	1	6	0.375	0	2	2	2	2
DM8	6	1	1	0	R	0	R	0	R	27	S	25	S	23	S	0	R	10	R	16	S	25	S	15	I	18	S	19	S	22	S	23	I	0	R	5	2	6	AMP, AMC, KF, C,TE, SXT	1	6	0.375	0	2	2	2	2
DM9	2	1	1	0	R	15	I	0	R	0	R	0	R	15	R	25	S	10	R	14	S	25	S	15	I	17	I	0	R	20	S	22	I	0	R	4	3	5	AMP, KF/CRO/CTX/CAZ, TE, NA, SXT	1	8	0.5	1	0	1	1	1
DS10	1	4	1	0	R	15	I	0	R	0	R	16	R	11	R	26	S	0	R	17	S	28	S	15	I	20	S	0	R	0	R	0	R	0	R	5	3	5	AMP, KF/CRO/CTX/CAZ, TE, NA/NOR/CIP, SXT	1	10	0.625	1	0	1	1	1
DF101	1	6	1	19	S	21	S	18	I	28	S	28	S	24	S	25	S	25	S	21	S	22	S	22	S	23	S	24	S	26	S	35	S	27	S	8	1	0		0	0	0	0	2	2	2	2
DF102	1	6	1	19	S	21	S	18	I	28	S	28	S	24	S	25	S	25	S	21	S	22	S	22	S	23	S	24	S	26	S	35	S	27	S	8	1	0		0	0	0	0	2	2	2	2
DF91	2	6	1	0	R	17	I	0	R	0	R	17	R	0	R	0	R	10	R	19	S	18	S	13	R	16	I	0	R	0	R	0	R	0	R	2	2	7	AMP, KF/CRO/CTX/CAZ, C, TE, CN, NA/NOR/CIP, SXT	1	12	0.75	1	0	1	1	1
DF92	2	6	1	0	R	19	S	10	R	28	S	27	S	26	S	0	R	11	R	17	S	18	S	13	R	15	I	0	R	0	R	0	R	0	R	5	1	7	AMP, KF, C, TE, CN, NA/NOR/CIP, SXT	1	9	0.5625	0	2	2	2	2
DF92	2	6	2	0	R	19	S	10	R	28	S	27	S	26	S	0	R	11	R	17	S	18	S	13	R	15	I	0	R	0	R	0	R	0	R	5	1	7	AMP, KF, C, TE, CN, NA/NOR/CIP, SXT	1	9	0.5625	0	2	2	2	2
DF93	2	6	1	0	R	0	R	0	R	25	S	19	S	22	S	0	R	0	R	0	R	22	S	20	S	21	S	0	R	0	R	0	R	0	R	3	1	7	AMP, AMC, KF/ CTX, C, TE/DO, NA/NOR/CIP, SXT	1	11	0.6875	1	0	0	0	0
BM1	2	1	3	0	R	9	R	0	R	11	R	11	R	17	R	23	S	21	S	19	S	15	S	13	R	15	I	21	S	25	S	26	S	0	R	4	1	6	AMP, AMC, KF, CRO/CTX/CAZ, CN, SXT	1	8	0.5	1	0	1	0	1
BM2	2	1	1	18	S	21	S	11	R	27	S	28	S	23	S	22	S	24	S	19	S	15	S	14	R	15	I	0	R	20	S	21	R	22	S	7	1	3	KF, CN, NA/CIP	1	4	0.25	0	2	2	2	2
BM3	2	1	1	0	R	10	R	0	R	0	R	0	R	10	R	22	S	0	R	12	I	0	R	15	I	19	S	0	R	0	R	0	R	0	R	2	2	7	AMP, AMC, KF/CRO/CTX/CAZ, TE, AT, NA/NOR/CIP, SXT	1	12	0.75	1	0	0	1	1
BM4	2	1	1	0	R	12	R	12	R	28	S	28	S	23	S	22	S	0	R	12	I	20	S	0	R	15	I	0	R	0	R	0	R	0	R	2	2	7	AMP,AMC, KF, TE, CN, NA/NOR/CIP, SXT	1	9	0.5625	0	2	2	2	2
BM5	2	1	1	0	R	12	R	12	R	28	S	27	S	23	S	22	S	0	R	12	I	20	S	0	R	15	I	0	R	0	R	0	R	0	R	2	2	7	AMP,AMC, KF, TE, CN, NA/NOR/CIP, SXT	1	9	0.5625	0	2	2	2	2
BM5	2	3	4	0	R	12	R	12	R	28	S	27	S	23	S	22	S	0	R	12	I	20	S	0	R	15	I	0	R	0	R	0	R	0	R	2	2	7	AMP,AMC, KF, TE, CN, NA/NOR/CIP, SXT	1	9	0.5625	0	2	2	2	2
BM6	2	1	1	0	R	10	R	0	R	25	S	27	S	22	S	23	S	0	R	0	R	15	S	13	R	13	R	0	R	20	S	21	R	29	S	5	0	6	AMP, AMC, KF, TE/DO, CN/K, NA/CIP	1	9	0.5625	0	2	2	2	2
BM6	2	1	4	12	R	0	R	0	R	25	S	25	I	23	S	23	S	14	I	16	S	20	S	15	I	19	S	15	I	17	S	20	R	0	R	6	2	5	AMP, AMC, KF, CIP, SXT	1	5	0.3125	0	2	2	2	2
BM7	2	1	4	0	R	0	R	0	R	27	S	28	S	23	S	23	S	0	R	13	I	13	S	15	I	15	I	0	R	20	S	20	R	0	R	3	2	6	AMP, AMC, KF, TE, NA/CIP, SXT	1	7	0.4375	0	2	2	2	2
BC2	2	2	1	0	R	15	I	10	R	28	S	28	S	23	S	16	I	0	R	10	R	14	S	15	I	16	I	0	R	0	R	0	R	0	R	2	3	5	AMP, KF, TE/DO, NA/NOR/CIP, SXT	1	8	0.5	0	2	2	2	2
BC3	2	2	1	0	R	15	I	10	R	28	S	28	S	23	S	16	I	0	R	10	R	14	S	15	I	16	I	0	R	0	R	0	R	0	R	2	3	5	AMP, KF, TE/DO, NA/NOR/CIP, SXT	1	8	0.5	0	2	2	2	2
BC3	2	2	2	13	R	13	R	0	R	27	S	28	S	23	S	22	S	25	S	22	S	15	S	13	R	16	I	17	I	22	S	23	I	25	S	6	1	4	AMP, AMC, KF, CN	1	4	0.25	0	2	2	2	2
BC4	2	2	1	0	R	16	I	13	R	28	S	28	S	27	S	15	I	11	R	11	I	15	S	14	R	15	I	20	S	20	S	21	R	0	R	3	4	6	AMP, KF, TE, CN, CIP, SXT	1	6	0.375	0	2	2	2	2
BC5	2	2	4	18	S	19	S	0	R	27	S	28	S	22	S	23	S	22	S	19	S	15	S	20	S	22	S	0	R	19	S	22	I	23	S	8	1	2	KF, NA	0	2	0.125	0	2	2	2	2
BC6	2	2	1	0	R	17	I	14	R	28	S	28	S	23	S	25	S	0	R	9	R	15	S	12	R	16	I	0	R	0	R	0	R	0	R	3	2	6	AMP, KF, TE/DO, CN, NA/NOR/CIP, SXT	1	9	0.5625	0	2	2	2	2
BC7a	2	2	1	0	R	18	S	0	R	0	R	0	R	16	R	25	S	10	R	17	S	30	S	17	I	18	S	19	S	22	S	22	I	0	R	6	2	4	AMP, KF/CRO/CTX/CAZ, TE, SXT	1	7	0.4375	1	0	1	1	1
BC7b	2	2	2	0	R	18	S	0	R	0	R	0	R	16	R	25	S	10	R	17	S	30	S	17	I	18	S	19	S	22	S	22	I	0	R	6	2	4	AMP, KF/CRO/CTX/CAZ, TE, SXT	1	7	0.4375	1	0	1	1	1
BH1	2	3	1	18	S	20	S	19	I	27	S	28	S	15	R	22	S	0	R	0	R	16	S	11	R	15	I	0	R	18	S	20	R	23	S	7	2	4	CAZ, TE/DO, CN, NA/CIP	1	6	0.375	0	2	2	2	2
BH2	2	3	1	17	S	20	S	15	I	26	S	30	S	23	S	20	S	0	R	10	R	15	S	13	R	13	R	0	R	20	S	20	R	0	R	6	1	4	TE/DO, CN, NA/CIP, SXT	1	6	0.375	0	2	2	2	2
BH3	2	3	1	17	S	20	S	15	I	26	S	27	S	23	S	20	S	0	R	10	R	15	S	13	R	13	R	0	R	20	S	20	R	0	R	6	1	4	TE/DO, CN, NA/CIP, SXT	1	6	0.375	0	2	2	2	2
BH4	2	3	1	0	R	17	I	12	R	28	S	28	S	23	S	27	S	0	R	0	R	16	S	15	I	16	I	0	R	20	S	25	I	0	R	3	3	5	AMP, KF, TE/DO, NA, SXT	1	6	0.375	0	2	2	2	2
BH4	2	3	4	0	R	17	I	12	R	28	S	28	S	23	S	27	S	0	R	0	R	16	S	15	I	16	I	0	R	20	S	25	I	0	R	3	3	5	AMP, KF, TE/DO, NA, SXT	1	6	0.375	0	2	2	2	2
BH5	2	3	1	0	R	17	I	14	R	30	S	28	S	23	S	0	R	9	R	8	R	15	S	15	I	15	I	0	R	0	R	0	R	0	R	2	2	6	AMP, KF, C, TE/DO, NA/NOR/CIP, SXT	1	9	0.5625	0	2	2	2	2
BH6	2	3	1	15	I	20	S	14	R	27	S	25	S	24	S	21	S	9	R	15	S	15	S	12	R	15	I	0	R	0	R	0	R	26	S	6	2	4	KF, TE, CN, NA/NOR/CIP	1	6	0.375	0	2	2	2	2
BH7	2	3	1	0	R	17	I	14	R	30	S	28	S	23	S	0	R	9	R	8	R	15	S	15	I	15	I	0	R	0	R	0	R	0	R	2	2	6	AMP, KF, C, TE/DO, NA/NOR/CIP, SXT	1	9	0.5625	0	2	2	2	2
BS1	2	4	1	15	I	20	S	14	R	27	S	28	S	24	S	21	S	9	R	15	S	15	S	12	R	15	I	0	R	0	R	0	R	26	S	6	2	4	KF, TE, CN, NA/NOR/CIP	1	6	0.375	0	2	2	2	2
BS3	2	4	1	20	S	23	S	17	I	28	S	28	S	24	S	25	S	9	R	16	S	17	S	15	I	15	I	0	R	23	S	25	I	0	R	6	2	3	TE, NA, SXT	1	3	0.1875	0	2	2	2	2
BS4	2	4	1	20	S	20	S	13	R	27	S	28	S	25	S	24	S	0	R	12	I	12	R	12	R	16	I	0	R	0	R	0	R	25	S	5	3	4	KF, TE, CN, NA/NOR/CIP	1	6	0.375	0	2	2	2	2
BS7	2	4	1	16	I	18	S	15	I	28	S	28	S	24	S	10	R	10	R	14	S	16	S	15	I	15	I	0	R	10	R	10	R	24	S	5	3	3	KF, TE, NA/NOR/CIP	1	5	0.3125	0	2	2	2	2
BHS1	2	5	1	0	R	22	S	0	R	0	R	23	I	18	I	25	S	9	R	16	S	0	R	15	I	18	S	0	R	0	R	0	R	0	R	5	1	6	AMP, KF/CRO, TE, AT, NA/NOR/CIP, SXT	1	9	0.5625	1	0	1	0	1
BHS5	2	5	4	11	R	0	R	0	R	28	S	27	S	23	S	23	S	10	R	17	S	14	S	14	R	15	I	0	R	20	S	20	R	0	R	4	1	7	AMP, AMC, KF, TE, CN, NA/CIP, SXT	1	8	0.5	0	2	2	2	2
BHS6	2	5	1	0	R	19	S	0	R	0	R	0	R	20	I	25	S	26	S	22	S	17	S	20	S	20	S	0	R	0	R	0	R	0	R	5	0	4	AMP, KF/CRO/CTX, NA/NOR/CIP, SXT	1	8	0.5	1	0	1	1	1
BF12	2	6	1	0	R	20	S	0	R	0	R	15	R	12	R	27	S	0	R	14	S	25	S	22	S	22	S	0	R	0	R	0	R	0	R	5	0	5	AMP, KF/CRO/CTX/CAZ, TE, NA/NOR/CIP, SXT	1	10	0.625	1	0	1	0	1
BF13	2	6	1	0	R	20	S	0	R	0	R	17	R	14	R	27	S	13	I	19	S	17	S	15	I	15	I	0	R	0	R	0	R	0	R	5	2	4	AMP, KF/CRO/CTX/CAZ, NA/NOR/CIP, SXT	1	9	0.5625	1	0	1	1	1
BF21	2	6	1	18	S	21	S	0	R	27	S	27	S	24	S	23	S	23	S	22	S	27	S	23	S	23	S	0	R	23	S	25	I	24	S	9	0	2	KF, SXT	0	2	0.125	0	2	2	2	2
BF22	2	6	1	18	S	21	S	0	R	27	S	27	S	24	S	23	S	23	S	22	S	27	S	23	S	23	S	0	R	23	S	25	I	24	S	9	0	2	KF, SXT	0	2	0.125	0	2	2	2	2
BF23	2	6	1	0	R	20	S	0	R	0	R	22	R	15	R	26	S	11	R	16	S	25	S	15	I	20	S	0	R	0	R	0	R	0	R	6	2	5	AMP, KF/ CRO/CTX/CAZ, TE, NA/NOR/CIP, SXT	1	10	0.625	1	0	1	1	1
BF31	2	6	1	0	R	16	I	0	R	0	R	0	R	14	R	24	S	0	R	13	I	20	S	20	S	22	S	18	I	22	S	22	I	0	R	4	3	4	AMP, KF/CRO/CTX/CAZ, TE, SXT	1	7	0.4375	1	0	1	1	1
BF32	2	6	1	0	R	17	I	17	I	27	S	28	S	23	S	14	I	0	R	12	I	26	S	21	S	23	S	0	R	0	R	0	R	0	R	3	4	4	AMP, TE, NA/NOR/CIP, SXT	1	6	0.375	0	2	2	2	2
BF33	2	6	1	0	R	18	S	14	R	28	S	27	S	25	S	0	R	11	R	13	I	30	S	18	S	20	S	0	R	0	R	0	R	0	R	5	1	6	AMP, KF, C, TE, NA/NOR/CIP, SXT	1	8	0.5	0	2	2	2	2
BF33a	2	6	2	0	R	17	I	0	R	0	R	0	R	10	R	23	S	9	R	17	S	16	S	15	I	14	I	0	R	0	R	0	R	0	R	3	3	5	AMP, KF/CRO/CTX/CAZ, TE, NA/NOR/CIP, SXT	1	10	0.625	1	0	1	0	1
BF33b	2	6	4	0	R	17	I	0	R	0	R	0	R	10	R	23	S	9	R	17	S	16	S	15	I	14	I	0	R	0	R	0	R	0	R	3	3	5	AMP, KF/CRO/CTX/CAZ, TE, NA/NOR/CIP, SXT	1	10	0.625	1	0	1	0	1
BF41	2	6	1	0	R	19	S	15	I	29	S	28	S	24	S	25	S	0	R	11	I	25	S	21	S	20	S	0	R	19	S	15	R	0	R	5	2	4	AMP, TE, NA/CIP, SXT	1	5	0.3125	0	2	2	2	2
BF42	2	6	1	0	R	17	I	0	R	0	R	17	R	13	R	26	S	0	R	11	I	16	S	0	R	10	R	0	R	0	R	0	R	0	R	3	2	6	AMP, KF/CRO/CTX/CAZ, TE, CN/K, NA/NOR/CIP, SXT	1	12	0.75	1	0	1	1	1
BF51	2	6	1	0	R	17	I	0	R	29	S	28	S	22	S	23	S	25	S	21	S	0	R	20	S	23	S	0	R	0	R	0	R	0	R	4	1	5	AMP, KF, AT, NA/NOR/CIP, SXT	1	7	0.4375	0	2	2	2	2
BF52	2	6	1	0	R	17	I	0	R	29	S	28	S	22	S	23	S	25	S	21	S	0	R	20	S	23	S	0	R	0	R	0	R	0	R	4	1	5	AMP, KF, AT, NA/NOR/CIP, SXT	1	7	0.4375	0	2	2	2	2
BF61	2	6	1	0	R	17	I	18	I	27	S	26	S	21	S	15	I	0	R	13	I	24	S	15	I	18	S	0	R	16	I	21	R	0	R	3	6	4	AMP, TE, NA/NOR/CIP, SXT	1	6	0.375	0	2	2	2	2
BF62	2	6	1	0	R	16	I	18	I	26	S	27	S	22	S	14	I	0	R	14	S	21	S	20	S	19	S	0	R	17	S	20	R	0	R	5	3	4	AMP, TE, NA/CIP, SXT	1	5	0.3125	0	2	2	2	2
BF63	2	6	1	0	R	14	I	20	I	25	S	28	S	22	S	25	S	0	R	0	R	14	S	21	S	22	S	0	R	0	R	0	R	0	R	4	2	4	AMP, TE/DO, NA/NOR/CIP, SXT	1	7	0.4375	0	2	2	2	2
BF71	2	6	1	12	R	17	I	15	I	25	S	26	S	22	S	21	S	0	R	14	S	15	S	19	S	20	S	0	R	15	I	11	R	24	S	5	3	3	AMP, TE, NA/CIP	1	4	0.25	0	2	2	2	2
BF72	2	6	1	18	S	19	S	13	R	26	S	25	I	23	S	25	S	12	I	18	S	15	S	14	R	15	I	0	R	0	R	0	R	25	S	8	4	3	KF, CN, NA/NOR/CIP	1	5	0.3125	0	2	2	2	2
DHS10	2	5	1	0	R	20	S	0	R	0	R	21	R	18	I	28	S	12	I	19	S	30	S	19	S	21	S	0	R	0	R	0	R	0	R	6	3	4	AMP, KF/CRO/CTX, NA/NOR/CIP, SXT	1	8	0.5	1	0	1	1	1
DS9	2	4	1	0	R	20	S	15	I	28	S	28	S	26	S	23	S	0	R	0	R	15	S	15	I	17	I	0	R	0	R	0	R	0	R	4	2	4	AMP, TE, NA/NOR/CIP, SXT	1	6	0.375	0	2	2	2	2
MBD1	3	1	1	0	R	20	S	14	R	27	S	28	S	23	S	24	S	0	R	13	I	18	S	23	S	20	S	0	R	10	R	11	R	0	R	5	1	5	AMP, KF, TE, NA/NOR/CIP, SXT	1	7	0.4375	0	2	2	2	2
MBD2	3	1	1	0	R	15	I	0	R	23	S	25	S	23	S	24	S	0	R	13	I	27	S	15	I	19	S	0	R	0	R	0	R	0	R	6	3	5	AMP, KF, TE, NA/NOR/CIP, SXT	1	7	0.4375	0	2	2	2	2
MBD4	3	1	1	0	R	18	S	0	R	10	R	0	R	14	R	25	S	13	I	17	S	18	S	21	S	17	I	22	S	20	S	23	I	0	R	6	3	3	AMP, KF/CRO/CTX/CAZ, SXT	1	6	0.375	1	0	1	1	1
MBD5	3	1	1	0	R	14	I	9	R	27	S	28	S	23	S	25	S	0	R	14	S	23	S	22	S	19	S	0	R	0	R	0	R	0	R	6	1	5	AMP, KF, TE, NA/NOR/CIP, SXT	1	7	0.4375	0	2	2	2	2
MBD6	3	1	1	0	R	22	S	0	R	0	R	20	R	19	I	27	S	11	R	22	S	24	S	18	S	18	S	0	R	0	R	0	R	0	R	5	1	5	AMP, KF/CRO/CTX/CAZ, TE, NA/NOR/CIP, SXT	1	10	0.625	1	0	1	1	1
BD7	3	2	3	0	R	20	S	0	R	25	S	26	S	20	I	13	I	17	S	0	R	18	S	21	S	22	S	14	I	20	S	16	R	16	S	7	3	4	AMP, KF, DO, CIP	1	4	0.25	0	2	2	2	2
BD7	3	2	4	0	R	20	S	0	R	25	S	26	S	20	I	13	I	17	S	0	R	18	S	21	S	22	S	14	I	20	S	16	R	16	S	7	3	4	AMP, KF, DO, CIP	1	4	0.25	0	2	2	2	2
BD8	3	2	1	0	R	18	I	0	R	27	S	26	S	23	S	25	S	0	R	0	R	0	R	16	I	23	S	0	R	0	R	0	R	0	R	3	2	6	AMP, KF, TE/DO, AT, NA/NOR/CIP, SXT	1	9	0.5625	0	2	2	2	2
BD9	3	2	3	0	R	17	I	16	I	26	S	27	S	22	S	0	R	0	R	10	R	16	S	11	R	14	I	0	R	0	R	0	R	0	R	2	3	6	AMP, C, TE/DO, CN, NA/NOR/CIP, SXT	1	9	0.5625	0	2	2	2	2
BD10	3	2	1	0	R	17	I	13	R	30	S	28	S	25	S	26	S	0	R	12	I	14	S	16	I	19	S	0	R	0	R	0	R	0	R	4	3	5	AMP, KF, TE, NA/NOR/CIP, SXT	1	7	0.4375	0	2	2	2	2
BD11a	3	2	1	0	R	19	S	0	R	0	R	0	R	14	R	25	S	10	R	16	S	22	S	21	S	19	S	20	S	21	S	24	I	0	R	6	1	4	AMP, KF/CRO/CTX/CAZ, TE, SXT	1	7	0.4375	1	1	1	1	1
BD11b	3	2	2	0	R	19	S	0	R	28	S	29	S	24	S	25	S	10	R	16	S	22	S	20	S	20	S	22	S	21	S	24	I	0	R	6	1	4	AMP, KF, TE, SXT	1	4	0.25	0	2	2	2	2
BD12	3	2	4	0	R	20	S	15	I	25	S	28	S	20	S	14	I	17	S	14	S	19	S	20	S	23	S	15	I	19	S	22	I	18	S	7	4	1	AMP	0	1	0.0625	0	2	2	2	2
BD13	3	3	3	0	R	22	S	15	I	30	S	28	S	24	S	27	S	25	S	20	S	20	S	21	S	23	S	20	S	19	S	20	R	23	S	8	1	2	AMP, CIP	0	2	0.125	0	2	2	2	2
BD14	3	3	2	0	R	12	R	0	R	27	S	28	S	25	S	23	S	24	S	25	S	14	S	16	I	12	R	19	S	26	S	27	S	0	R	6	1	5	AMP, AMC, KF, K, SXT	1	5	0.3125	0	2	2	2	2
BD15	3	3	1	0	R	17	I	0	R	0	R	18	R	14	R	0	R	15	S	22	S	15	S	18	S	17	I	18	I	19	S	21	R	0	R	5	3	5	AMP, KF/CRO/CTX/CAZ, C, CIP, SXT	1	8	0.5	1	0	1	1	1
BD16	3	3	3	0	R	16	I	0	R	27	S	28	S	25	S	0	R	24	S	24	S	13	S	15	I	17	I	24	S	25	S	27	S	0	R	5	2	5	AMP, KF, C, SXT	1	4	0.25	0	2	2	2	2
BD17a	3	3	2	0	R	21	S	0	R	28	S	28	S	23	S	23	S	25	S	20	S	13	S	20	S	22	S	20	S	20	S	24	I	20	S	7	1	2	AMP, KF	0	2	0.125	0	2	2	2	2
BD17b	3	3	3	0	R	21	S	0	R	28	S	28	S	23	S	23	S	25	S	20	S	13	S	20	S	22	S	20	S	20	S	24	I	20	S	7	1	2	AMP, KF	0	2	0.125	0	2	2	2	2
BD18	3	3	3	0	R	21	S	21	I	29	S	30	S	25	S	21	S	25	S	24	S	15	S	17	I	19	S	19	S	23	S	25	I	23	S	9	2	1	AMP	0	1	0.0625	0	2	2	2	2
BD19a	3	4	1	0	R	20	S	0	R	0	R	0	R	15	R	0	R	0	R	16	S	16	S	19	S	17	I	0	R	23	S	23	I	0	R	5	2	6	AMP, KF/CRO/CTX/CAZ, C, TE, NA, SXT	1	9	0.5625	1	0	1	1	1
BD19b	3	4	2	0	R	20	S	0	R	0	R	0	R	15	R	0	R	0	R	16	S	16	S	19	S	17	I	0	R	23	S	23	I	0	R	5	2	6	AMP, KF/CRO/CTX/CAZ, C, TE, NA, SXT	1	9	0.5625	1	0	1	1	1
BD20	3	4	1	20	S	23	S	20	I	27	S	28	S	27	S	27	S	0	R	14	S	17	S	15	I	16	I	17	I	23	S	26	S	24	S	9	4	1	TE	0	1	0.0625	0	2	2	2	2
BD22	3	4	1	0	R	19	S	15	I	27	S	28	S	25	S	27	S	0	R	16	S	20	S	20	S	18	S	0	R	0	R	0	R	0	R	7	1	4	AMP, TE, NA/NOR/CIP, SXT	1	6	0.375	0	2	2	2	2
BD23	3	4	1	0	R	25	S	0	R	11	R	24	I	20	I	26	S	0	R	10	R	28	S	16	I	17	I	15	I	18	S	22	I	25	S	5	2	3	AMP, KF/CRO, TE/DO	1	5	0.3125	1	0	1	0	1
BD24	3	4	1	0	R	19	S	15	I	27	S	28	S	25	S	27	S	0	R	16	S	20	S	20	S	18	S	0	R	0	R	0	R	0	R	7	1	4	AMP, TE, NA/NOR/CIP, SXT	1	6	0.375	0	2	2	2	2
BD25	3	5	1	0	R	15	I	0	R	0	R	20	R	17	R	27	S	0	R	11	I	19	S	18	S	19	S	0	R	0	R	0	R	0	R	4	1	5	AMP, KF/CRO/CTX/CAZ, TE, NA/NOR/CIP, SXT	1	10	0.625	1	0	1	1	1
BD26	3	5	1	21	S	24	S	22	S	30	S	29	S	26	S	26	S	26	S	22	S	25	S	20	S	23	S	24	S	30	S	37	S	28	S	10	0	0		0	0	0	0	2	2	2	2
BD27	3	5	1	0	R	19	S	15	I	29	S	28	S	29	S	25	S	0	R	0	R	22	S	20	S	22	S	21	S	23	S	21	R	0	R	6	1	3	AMP, TE/DO, SXT	1	4	0.25	0	2	2	2	2
BD28	3	5	1	22	S	25	S	18	I	31	S	30	S	28	S	30	S	27	S	25	S	17	S	15	I	18	S	28	S	27	S	30	S	29	S	10	2	0		0	0	0	0	2	2	2	2
BD30	3	5	1	0	R	17	I	12	R	27	S	28	S	24	S	24	S	0	R	12	I	28	S	26	S	23	S	17	I	24	S	24	I	24	S	6	3	3	AMP, KF, TE	1	3	0.1875	0	2	2	2	2
BD31	3	6	1	0	R	18	S	12	R	26	S	27	S	22	S	25	S	10	R	17	S	17	S	14	I	13	R	0	R	0	R	0	R	0	R	6	2	6	AMP, KF, TE, K, NA/NOR/CIP, SXT	1	8	0.5	0	2	2	2	2
BD32	3	6	1	0	R	19	S	0	R	26	S	28	S	23	S	25	S	0	R	0	R	25	S	23	S	23	S	16	I	19	S	19	R	0	R	6	1	5	AMP, KF, TE, CIP, SXT	1	5	0.3125	0	2	2	2	2
BD33	3	6	1	0	R	19	S	10	R	26	S	28	S	22	S	26	S	0	R	0	R	0	R	20	S	23	S	0	R	0	R	0	R	0	R	3	0	5	AMP, KF, TE/DO, AT, NA/NOR/CIP, SXT	1	9	0.5625	0	2	2	2	2
BD34	3	6	1	0	R	17	I	0	R	0	R	17	R	14	R	25	S	10	R	17	S	26	S	15	I	20	S	18	I	20	S	20	R	0	R	5	3	5	AMP, KF/CRO/CTX/CAZ, TE, CIP, SXT	1	8	0.5	1	0	1	1	1
BD35	3	6	1	0	R	17	I	10	R	27	S	28	S	23	S	22	S	0	R	15	S	20	S	21	S	23	S	16	I	19	S	19	R	0	R	6	2	5	AMP, KF, TE, CIP, SXT	1	5	0.3125	0	2	2	2	2
BD36	3	6	1	0	R	20	S	0	R	22	I	17	R	23	S	30	S	0	R	13	I	13	S	16	I	16	I	0	R	24	S	24	I	0	R	6	4	5	AMP, KF/CTX, TE, NA, SXT	1	6	0.375	1	1	0	1	1
WM1a	4	1	1	0	R	18	S	0	R	0	R	20	R	16	R	25	S	10	R	17	S	30	S	17	I	18	S	19	S	22	S	22	I	0	R	6	2	4	AMP, KF/CRO/CTX/CAZ, TE, SXT	1	7	0.4375	1	0	1	1	1
WM1b	4	1	2	0	R	18	S	0	R	0	R	0	R		R	24	S	12	I	16	S	17	S	13	R	17	I	15	I	21	S	20	R	0	R	6	3	5	AMP, KF/CRO/CTX, CN, CIP, SXT	1	7	0.4375	1	0	1	1	1
WM2	4	1	1	17	S	19	S	13	R	26	S	25	S	21	S	25	S	25	S	25	S	16	S	14	R	15	I	20	S	26	S	30	S	25	S	9	1	2	KF, CN	0	2	0.125	0	2	2	2	2
WM3	4	1	4	0	R	0	R	0	R	10	R	20	R	18	R	0	R	16	S	20	S	20	S	18	S	18	S	19	S	30	S	25	I	0	R	4	1	5	AMP, AMC, KF/CRO/CTX, C, SXT	1	7	0.4375	1	0	1	1	1
WM4	4	1	1	0	R	20	S	15	I	26	S	27	S	23	S	25	S	26	S	20	S	27	S	18	S	15	I	19	S	22	S	22	S	0	R	7	2	2	AMP, SXT	0	2	0.125	0	2	2	2	2
WM5a	4	1	3	0	R	0	R	0	R	25	S	27	S	23	S	0	R	0	R	17	S	15	S	20	S	23	S	21	S	23	S	27	S	0	R	5	0	5	AMP, AMC, KF, C, SXT	1	5	0.3125	0	2	2	2	2
WM5b	4	1	4	0	R	0	R	0	R	25	S	27	S	23	S	0	R	0	R	17	S	15	S	20	S	23	S	21	S	23	S	27	S	0	R	5	0	5	AMP, AMC, KF, C, SXT	1	5	0.3125	0	2	2	2	2
WM6	4	1	3	0	R	16	I	0	R	0	R	0	R	10	R	20	S	0	R	15	S	12	R	13	R	15	I	16	I	15	I	16	R	0	R	2	5	7	AMP. KF/CRO/CTX/CAZ, TE, AT, CN, CIP, SXT	1	10	0.625	1	0	1	1	1
WC8	4	2	1	14	I	22	S	13	R	29	S	30	S	26	S	30	S	0	R	15	S	30	S	18	S	18	S	26	S	30	S	32	S	23	S	8	1	2	KF, TE	0	2	0.125	0	2	2	2	2
WC9	4	2	1	18	S	19	S	12	R	26	S	30	S	23	S	22	S	24	S	22	S	18	S	13	R	13	R	20	S	25	S	25	I	24	S	9	0	2	KF, CN/K	0	3	0.1875	0	2	2	2	2
WC10	4	2	1	0	R	19	S	10	R	27	S	27	S	27	S	22	S	0	R	14	S	30	S	20	S	20	S	23	S	31	S	34	S	25	S	8	0	3	AMP, KF, TE	1	3	0.1875	0	2	2	2	2
WC11	4	2	1	0	R	15	I	10	R	27	S	27	S	22	S	26	S	25	S	20	S	8	R	14	R	20	S	22	S	24	S	28	S	25	S	7	1	4	AMP, KF, AT, CN	1	4	0.25	0	2	2	2	2
WC12	4	2	1	0	R	18	S	15	I	30	S	30	S	28	S	0	R	0	R	15	S	26	S	20	S	18	S	26	S	30	S	32	S	0	R	6	1	4	AMP, C, TE, SXT	1	4	0.25	0	2	2	2	2
WC13	4	2	3	0	R	18	S	15	I	25	S	25	S	20	I	0	R	0	R	0	R	15	S	21	S	23	S	0	R	19	S	22	I	0	R	5	3	5	AMP, AMC, C, TE/DO, NA, SXT	1	7	0.4375	0	2	2	2	2
WHS15a	4	3	1	0	R	17	I	12	R	28	S	27	S	25	S	25	S	0	R	15	S	29	S	22	S	21	S	26	S	31	S	32	S	25	S	7	1	3	AMP, KF, TE	1	3	0.1875	0	2	2	2	2
WHS15b	4	3	4	0	R	17	I	12	R	28	S	27	S	25	S	25	S	0	R	15	S	29	S	22	S	21	S	26	S	31	S	32	S	25	S	7	1	3	AMP, KF, TE	1	3	0.1875	0	2	2	2	2
WHS16	4	3	4	0	R	0	R	0	R	0	R	0	R	15	R	0	R	12	I	20	S	15	S	17	I	18	S	15	I	21	S	21	R	0	R	4	4	6	AMP. AMC, KF/CRO/CTX/CAZ, C, CIP, SXT	1	9	0.5625	1	0	1	1	1
WHS17	4	3	4	0	R	0	R	0	R	0	R	0	R		R	0	R	11	R	17	S	15	S	14	R	17	I	17	I	20	S	21	R	0	R	3	2	7	AMP. AMC, KF/CRO/CTX/CAZ, C, TE, CIP, SXT	1	10	0.625	1	0	1	1	1
WHS18	4	3	1	19	S	23	S	14	R	28	S	26	S	22	S	24	S	25	S	22	S	16	S	15	I	15	I	25	S	27	S	28	S	26	S	9	2	1	KF	0	1	0.0625	0	2	2	2	2
WHS19	4	3	2	0	R	13	R	0	R	27	S	28	S	20	I	21	S	26	S	20	S	20	S	19	S	20	S	21	S	23	S	29	S	24	S	7	1	3	AMP, AMC, KF	1	3	0.1875	0	2	2	2	2
WG20	4	4	1	17	S	21	S	15	I	32	S	30	S	27	S	29	S	27	S	24	S	27	S	25	S	20	S	24	S	30	S	33	S	26	S	9	1	0		0	0	0	0	2	2	2	2
WG21	4	4	1	17	S	21	S	15	I	32	S	30	S	27	S	29	S	27	S	24	S	27	S	25	S	20	S	24	S	30	S	33	S	26	S	9	1	0		0	0	0	0	2	2	2	2
WG22	4	4	1	0	R	10	R	10	R	28	S	27	S	24	S	24	S	25	S	21	S	8	R	14	R	18	S	24	S	21	S	28	S	25	S	7	0	5	AMP, AMC, KF, AT, CN	1	5	0.3125	0	2	2	2	2
WG23	4	4	1	0	R	17	I	0	R	0	R	0	R	14	R	26	S	10	R	16	S	30	S	20	S	20	S	18	I	21	S	21	R	21	S	6	2	4	AMP, KF/CRO/CTX/CAZ, TE, CIP	1	7	0.4375	1	0	1	1	1
WG24	4	4	1	17	S	20	S	13	R	30	S	28	S	25	S	26	S	0	R	10	R	25	S	20	S	21	S	24	S	33	S	35	S	25	S	8	0	2	KF, TE/DO	0	3	0.1875	0	2	2	2	2
WG25	4	4	1	17	S	20	S	13	R	30	S	28	S	25	S	26	S	0	R	10	R	25	S	20	S	21	S	24	S	33	S	35	S	25	S	8	0	2	KF, TE/DO	0	3	0.1875	0	2	2	2	2
Wsl26	4	5	1	0	R	15	I	12	R	28	S	27	S	23	S	23	S	22	S	21	S	17	S	13	R	17	I	22	S	27	S	28	S	0	R	6	2	4	AMP, KF, CN, SXT	1	4	0.25	0	2	2	2	2
Wsl27	4	5	1	0	R	18	S	11	R	27	S	27	S	23	S	25	S	0	R	0	R	12	R	19	S	20	S	17	I	23	S	28	S	0	R	5	1	5	AMP, KF, TE/DO, AT, SXT	1	6	0.375	0	2	2	2	2
Wsl28	4	5	1	0	R	20	S	0	R	0	R	14	R	17	R	25	S	0	R	12	I	0	R	21	S	23	S	18	I	22	S	22	I	0	R	4	3	5	AMP, KF/CRO/CTX/CAZ, TE, AT, SXT	1	8	0.5	1	0	1	0	1
Wsl29	4	5	1	0	R	18	S	0	R	18	R	27	S	25	S	27	S	10	R	9	R	14	S	20	S	23	S	20	S	23	S	31	S	0	R	5	0	4	AMP, KF/CRO, TE/DO, SXT	1	6	0.375	1	0	0	1	1
Wsl30	4	5	1	0	R	17	I	15	I	28	S	29	S	26	S	28	S	27	S	25	S	21	S	15	I	15	I	28	S	31	S	36	S	28	S	7	3	1	AMP	0	1	0.0625	0	2	2	2	2
Wsl31	4	5	1	0	R	17	I	0	R	28	S	28	S	24	S	27	S	23	S	22	S	0	R	20	S	19	S	25	S	27	S	32	S	26	S	6	1	3	AMP, KF, AT	1	3	0.1875	0	2	2	2	2
WF32	4	6	1	0	R	17	I	13	R	27	S	26	S	23	S	23	S	24	S	22	S	11	R	13	R	17	I	22	S	30	S	31	S	24	S	6	2	4	AMP, KF, AT, CN	1	4	0.25	0	2	2	2	2
WF33	4	6	1	0	R	20	S	22	S	28	S	28	S	23	S	24	S	0	R	16	S	27	S	22	S	22	S	20	S	28	S	37	S	24	S	8	0	2	AMP, TE	0	2	0.125	0	2	2	2	2
WF34	4	6	1	22	S	23	S	20	S	30	S	30	S	27	S	26	S	30	S	29	S	23	S	13	R	17	I	27	S	31	S	28	S	26	S	10	1	1	CN	0	1	0.0625	0	2	2	2	2
WF35	4	6	1	18	S	20	S	18	I	24	S	26	S	24	S	25	S	25	S	22	S	28	S	16	I	16	I	20	S	25	S	28	S	21	S	9	2	0		0	0	0	0	2	2	2	2
WF36	4	6	1	22	S	22	S	23	S	28	S	27	S	27	S	30	S	26	S	24	S	30	S	25	S	23	S	26	S	28	S	32	S	25	S	9	0	0		0	0	0	0	2	2	2	2
WF37	4	6	1	0	R	19	S	0	R	12	R	26	S	23	S	27	S	0	R	14	S	17	S	15	I	17	I	0	R	25	S	28	S	0	R	7	2	6	AMP, KF, CRO, TE, NA, SXT	1	6	0.375	1	0	0	0	0
AZm1a	5	1	1	0	R	13	R	8	R	25	S	25	I	23	S	25	S	0	R	14	S	16	S	15	I	15	I	22	S	26	S	31	S	0	R	6	2	5	AMP, AMC, KF, TE, SXT	1	5	0.3125	0	2	2	2	2
AZm1b	5	1	2	0	R	13	R	8	R	25	S	25	I	23	S	25	S	0	R	14	S	16	S	15	I	15	I	22	S	26	S	31	S	0	R	6	2	5	AMP, AMC, KF, TE, SXT	1	5	0.3125	0	2	2	2	2
AZm2	5	1	4	0	R	21	S	15	I	29	S	28	S	24	S	27	S	23	S	20	S	22	S	21	S	22	S	23	S	28	S	27	S	22	S	8	1	1	AMP	0	1	0.0625	0	2	2	2	2
AZm3a	5	1	2	0	R	21	S	15	I	29	S	28	S	24	S	27	S	23	S	20	S	22	S	21	S	22	S	23	S	28	S	27	S	22	S	8	1	1	AMP	0	1	0.0625	0	2	2	2	2
AZm3b	5	1	4	0	R	0	R	0	R	0	R	0	R	16	R	0	R	12	I	21	S	15	S	0	R	11	R	15	I	20	S	18	R	0	R	3	3	8	AMP. KF, AMC, CRO/CTX/CAZ, C, CN/K, CIP, SXT	1	11	0.6875	1	0	1	1	1
AZm4a	5	1	1	0	R	20	S	0	R	0	R	20	I	16	R	28	S	10	R	18	S	30	S	20	S	21	S	23	S	23	S	24	I	0	R	6	1	4	AMP, KF/CRO/CAZ, TE, SXT	1	6	0.375	1	0	1	1	1
AZm4b	5	1	4	10	R	22	S	0	R	0	R	20	I	18	R	26	S	0	R	20	S	26	S	19	S	21	S	24	S	23	S	22	I	0	R	6	1	4	AMP, KF/CRO/CAZ, TE, SXT	1	6	0.375	1	0	1	1	1
AZm5	5	1	2	0	R	18	S	0	R	28	S	27	S		S	25	S	25	S	26	S	14	S	15	I	19	S	23	S	25	S	28	S	26	S	8	1	2	AMP. KF	0	2	0.125	0	2	2	2	2
AZm6	5	1	1	18	S	20	S	15	I	29	S	27	S	23	S	28	S	25	S	22	S	25	S	17	I	20	S	25	S	30	S	32	S	25	S	9	2	0		0	0	0	0	2	2	2	2
AZc7	5	2	2	17	S	20	S	15	I	30	S	28	S	23	S	25	S	23	S	18	S	17	S	20	S	23	S	21	S	26	S	26	S	22	S	9	0	0		0	0	0	0	2	2	2	2
AZc8a	5	2	2	0	R	20	S	0	R	25	S	22	R	19	I	16	I	15	S	0	R	20	S	21	S	21	S	13	R	21	S	22	I	0	R	7	1	4	AMP, CTX, TE, SXT	1	4	0.25	1	1	0	0	1
AZc8b	5	2	3	0	R	20	S	0	R	25	S	28	S	19	I	16	I	15	S	0	R	20	S	21	S	21	S	13	R	21	S	22	I	0	R	7	1	3	AMP, TE, SXT	1	3	0.1875	0	2	2	2	2
AZc9	5	2	2	15	I	15	I	0	R	28	S	29	S		S	23	S	24	S	24	S	17	S	16	I	17	I	23	S	30	S	32	S	28	S	6	3	1	KF	0	1	0.0625	0	2	2	2	2
AZc10	5	2	1	0	R	17	I	12	R	28	S	29	S	25	S	21	S	0	R	15	S	15	S	12	R	15	I	21	S	25	S	25	I	25	S	7	2	4	AMP, KF, TE, CN	1	4	0.25	0	2	2	2	2
AZc11	5	2	2	0	R	18	S	15	I	27	S	28	S	22	S	26	S	0	R	15	S	14	S	19	S	20	S	22	S	28	S	28	S	0	R	8	1	2	AMP, TE	0	2	0.125	0	2	2	2	2
AZc12a	5	2	1	20	S	21	S	23	S	30	S	30	S	27	S	25	S	30	S	25	S	25	S	15	I	20	S	25	S	32	S	34	S	25	S	9	1	0		0	0	0	0	2	2	2	2
AZc12b	5	2	2	20	S	21	S	23	S	30	S	30	S	27	S	25	S	30	S	25	S	25	S	15	I	20	S	25	S	32	S	34	S	25	S	9	1	0		0	0	0	0	2	2	2	2
AZh13	5	3	1	0	R	0	R	0	R	27	S	27	S	27	S	25	S	0	R	15	S	22	S	20	S	16	I	15	I	32	S	33	S	0	R	6	2	5	AMP, AMC, KF, TE, SXT	1	5	0.3125	0	2	2	2	2
AZh14	5	3	4	0	R	0	R	0	R	23	S	27	S	22	S	19	S	0	R	0	R	14	S	20	S	22	S	18	I	23	S	25	I	0	R	5	1	5	AMP, AMC, KF, TE/DO, SXT	1	6	0.375	0	2	2	2	2
AZh15	5	3	1	0	R	0	R	0	R	11	R	28	S	17	R	25	S	0	R	15	S	26	S	15	I	20	S	15	I	30	S	32	S	0	R	6	2	5	AMP, AMC, KF/CRO/CTX/CAZ, TE, SXT	1	8	0.5	1	0	1	0	1
AZh17	5	3	4	0	R	0	R	0	R	0	R	0	R	0	R	26	S	0	R	11	I	16	S	18	S	20	S	15	S	21	S	21	R	0	R	4	1	6	AMP, AMC, KF/CRO, CTX/CAZ, TE, CIP, SXT	1	9	0.5625	1	0	1	0	1
AZh18	5	3	4	0	R	0	R	0	R	28	S	28	S	25	S	26	S	25	S	25	S	14	S	15	I	15	I	25	S	28	S	33	S	25	S	7	1	3	AMP, AMC, KF	1	3	0.1875	0	2	2	2	2
AZg19	5	4	1	15	I	0	R	0	R	29	S	27	S	24	S	25	S	25	S	23	S	23	S	14	R	20	S	24	S	27	S	31	S	26	S	8	2	3	AMC, KF, CN	1	3	0.1875	0	2	2	2	2
AZg20	5	4	1	0	R	20	S	17	I	29	S	30	S	26	S	26	S	10	R	14	S	17	S	17	I	18	S	22	S	25	S	29	S	0	R	7	2	3	AMP, TE, SXT	1	3	0.1875	0	2	2	2	2
AZg21	5	4	1	20	S	21	S	18	I	29	S	29	S	25	S	26	S	10	R	17	S	15	S	13	R	13	R	16	I	19	S	22	I	23	S	9	2	3	KF, TE/DO, CN/K	1	5	0.3125	0	2	2	2	2
AZg22	5	4	1	17	S	22	S	14	R	27	S	28	S	24	S	23	S	23	S	22	S	15	S	14	R	17	I	22	S	24	S	27	S	25	S	9	1	2	KF, CN	0	2	0.125	0	2	2	2	2
AZg23	5	4	1	20	S	20	S	12	R	28	S	27	S	27	S	27	S	0	R	21	S	30	S	22	S	18	S	22	S	30	S	33	S	0	R	9	0	2	TE, SXT	0	2	0.125	0	2	2	2	2
AZg24	5	4	1	0	R	17	I	0	R	28	S	29	S	24	S	22	S	0	R	10	R	12	R	13	R	15	I	21	S	25	S	30	S	26	S	5	2	4	AMP, KF, TE/DO, CN	1	5	0.3125	0	2	2	2	2
AZsl25	5	5	1	21	S	24	S	15	I	28	S	29	S	24	S	27	S	27	S	25	S	20	S	20	S	22	S	0	R	24	S	30	S	25	S	9	1	1	NA	0	1	0.0625	0	2	2	2	2
AZsl26	5	5	1	20	S	21	S	20	I	27	S	28	S	24	S	30	S	28	S	20	S	27	S	20	S	22	S	21	S	23	S	32	S	15	I	8	2	0		0	0	0	0	2	2	2	2
AZsl27	5	5	1	19	S	23	S	16	I	28	S	28	S	26	S	25	S	26	S	24	S	26	S	15	I	18	S	25	S	30	S	32	S	26	S	9	2	0		0	0	0	0	2	2	2	2
AZsl28	5	5	1	19	S	20	S	11	R	29	S	28	S	25	S	25	S	0	R	15	S	17	S	21	S	23	S	0	R	14	R	9	R	0	R	7	0	4	KF, TE, NA/NOR/CIP, SXT	1	6	0.375	0	2	2	2	2
AZsl29	5	5	1	0	R	18	S	15	I	29	S	27	S	26	S	26	S	0	R	15	S	26	S	23	S	21	S	8	R	20	S	29	S	0	R	8	1	4	AMP, TE, NA, SXT	1	4	0.25	0	2	2	2	2
AZsl30	5	5	1	15	I	21	S	0	R	26	S	28	S	24	S	20	S	25	S	22	S	16	S	13	R	16	I	24	S	26	S	27	S	25	S	8	3	2	KF, CN	0	2	0.125	0	2	2	2	2
AZf31	5	6	1	15	I	21	S	0	R	26	S	28	S	24	S	20	S	25	S	22	S	16	S	13	R	16	I	24	S	26	S	27	S	25	S	8	3	2	KF, CN	0	2	0.125	0	2	2	2	2
AZf32	5	6	1	15	I	20	S	0	R	10	R	14	R	24	S	20	S	0	R	21	S	27	S	21	S	20	S	23	S	26	S	30	S	0	R	7	1	3	KF/CRO/CTX, TE, SXT	1	5	0.3125	0	2	2	2	2
AZf33	5	6	1	0	R	17	I	0	R	0	R	12	R	12	R	25	S	0	R	13	I	24	S	21	S	23	S	18	I	21	S	20	R	0	R	4	3	5	AMP, KF/CRO/CTX/CAZ, TE, CIP, SXT	1	8	0.5	1	0	1	1	1
AZf34	5	6	1	0	R	17	I	0	R	0	R	17	R	14	R	25	S	10	R	17	S	26	S	15	I	20	S	18	I	20	S	20	R	0	R	5	3	5	AMP, KF/ CRO/CTX/CAZ, TE, CIP, SXT	1	8	0.5	1	0	1	1	1
AZf35	5	6	1	0	R	18	S	16	I	27	S	28	S	23	S	21	S	0	R	16	S	20	S	16	I	20	S	21	S	25	S	30	S	26	S	8	2	2	AMP, TE	0	2	0.125	0	2	2	2	2
AZf36	5	6	1	0	R	18	S	16	I	27	S	28	S	23	S	21	S	0	R	16	S	20	S	16	I	20	S	21	S	25	S	30	S	26	S	8	2	2	AMP, TE	0	2	0.125	0	2	2	2	2
DC7	6	2	2	0	R	0	R	0	R	10	R	10	R	13	R	0	R	0	R	0	R	20	S	20	S	20	S	0	R	0	R	0	R	0	R	2	0	7	AMP. AMC, KF/CRO/CTX/CAZ, C, TE/DO, NA/NOR/CIP, SXT	1	13	0.8125	1	0	1	0	1
DC8	6	2	4	17	S	16	I	14	R	29	S	28	S	26	S	21	S	22	S	24	S	18	S	15	I	17	I	22	S	28	S	32	S	24	S	7	2	1	KF	0	1	0.0625	0	2	2	2	2
DH7	6	3	1	18	S	21	S	11	R	27	S	28	S	23	S	22	S	24	S	19	S	15	S	14	R	15	I	0	R	20	S	21	R	22	S	7	1	3	KF, CN, NA/CIP	1	4	0.25	0	2	2	2	2
DH8a	6	3	2	0	R	12	R	0	R	0	R	9	R		R	25	S	13	I	20	S	15	S	15	I	17	I	0	R	18	S	20	R	0	R	4	1	5	AMP, AMC, KF/CRO/CTX/CAZ, NA/CIP,SXT	1	9	0.5625	1	0	1	1	1
DH8b	6	3	4	0	R	12	R	0	R	0	R	9	R		R	25	S	13	I	20	S	15	S	15	I	17	I	0	R	18	S	20	R	0	R	4	1	5	AMP, AMC, KF/CRO/CTX/CAZ, NA/CIP,SXT	1	9	0.5625	1	0	1	1	1
DS7	6	4	1	0	R	10	R	0	R	0	R	14	R	10	R	22	S	0	R	12	I	0	R	15	I	19	S	0	R	0	R	0	R	0	R	2	2	7	AMP, AMC, KF/CRO/CTX/CAZ, TE, AT, NA/NOR/CIP, SXT	1	12	0.75	1	0	1	1	1
DS8	6	4	1	0	R	10	R	0	R	0	R	0	R	10	R	22	S	0	R	12	I	0	R	15	I	19	S	0	R	0	R	0	R	0	R	2	2	7	AMP, AMC, KF/CRO/CTX/CAZ, TE, AT, NA/NOR/CIP, SXT	1	12	0.75	1	0	0	1	1
DHS7	6	5	1	0	R	12	R	0	R	0	R	9	R	12	R	25	S	0	R	11	R	27	S	22	S	22	S	15	I	26	S	27	S	0	R	4	1	5	AMP, AMC, KF/CRO/CTX/CAZ, TE/DO, SXT	1	9	0.5625	1	0	0	1	1
DHS9	6	5	1	0	R	20	S	0	R	0	R	9	R	25	S	27	S	8	R	16	S	24	S	22	S	23	S	10	R	20	S	27	S	0	R	5	0	5	AMP, KF/CRO/CTX, TE,NA, SXT	1	7	0.4375	1	0	0	1	1
DF71	6	6	1	0	R	11	R	9	R	30	S	26	S	23	S	27	S	0	R	10	R	17	S	0	R	11	R	0	R	0	R	0	R	0	R	3	0	7	AMP, AMC, KF, TE/DO, CN/K, NA/NOR/CIP, SXT	1	11	0.6875	0	2	2	2	2
DF72	6	6	1	0	R	20	S	0	R	11	R	12	R	16	R	0	R	11	R	18	S	27	R	21	S	23	S	0	R	0	R	0	R	0	R	3	0	7	AMP, KF/CRO/CTX/CAZ, C, TE, AT, NA/NOR/CIP, SXT	1	12	0.75	1	0	1	1	1
DF81	6	6	1	0	R	20	S	15	I	27	S	28	S	25	S	27	S	0	R	15	S	25	S	22	S	22	S	0	R	0	R	0	R	0	R	6	1	4	AMP, TE, NA/NOR/CIP, SXT	1	6	0.375	0	2	2	2	2
DF82	6	6	1	0	R	19	S	10	R	31	S	28	S	25	S	0	R	11	R	18	R	27	S	22	S	22	S	0	R	19	S	18	R	0	R	5	0	6	AMP, KF, C, TE/DO, NA/CIP, SXT	1	8	0.5	0	2	2	2	2
DF82	6	6	2	0	R	18	S	17	I	31	S	30	S	26	S	0	R	10	R	19	S	30	S	15	I	20	S	0	R	0	R	0	R	0	R	5	2	5	AMP, KF, TE, NA/NOR/CIP, SXT	1	7	0.4375	0	2	2	2	2
GM1	6	1	2	0	R	15	I	15	I	30	S	28	S	27	S	0	R	0	R	0	R	10	R	14	R	0	R	0	R	0	R	0	R	0	R	2	2	7	AMP, C, TE/DO. AT, CN/K, NA/NOR/CIP, SXT	1	11	0.6875	0	2	2	2	2
GM3	6	1	2	0	R	18	S	15	I	31	S	28	S	26	S	20	S	0	R	0	R	20	S	24	S	23	S	0	R	0	R	0	R	0	R	5	1	4	AMP, TE/DO, NA/NOR/CIP, SXT	1	7	0.4375	0	2	2	2	2
GM4	6	1	1	0	R	18	S	15	I	28	S	27	S	23	S	26	S	11	R	18	S	23	S	15	I	17	I	20	S	23	S	25	I	0	R	7	3	3	AMP, TE, SXT	1	3	0.1875	0	2	2	2	2
GC7	6	2	1	0	R	18	S	15	I	28	S	27	S	23	S	26	S	11	R	18	S	23	S	15	I	17	I	20	S	23	S	25	I	0	R	7	3	3	AMP, TE, SXT	1	3	0.1875	0	2	2	2	2
GC8	6	2	1	17	S	20	S	13	R	28	S	28	S	25	S	27	S	25	S	22	S	25	S	20	S	20	S	24	S	27	S	28	S	26	S	9	0	1	KF	0	1	0.0625	0	2	2	2	2
GC9	6	2	1	0	R	19	S	14	R	30	S	27	S	25	S	24	S	0	R	17	S	29	S	16	I	21	S	22	S	27	S	32	S	0	R	8	2	4	AMP, KF, TE, SXT	1	4	0.25	0	2	2	2	2
GH11	6	3	1	0	R	19	S	14	R	30	S	27	S	25	S	24	S	0	R	17	S	29	S	16	I	21	S	22	S	27	S	32	S	0	R	8	2	4	AMP, KF, TE, SXT	1	4	0.25	0	2	2	2	2
GH13	6	3	1	19	S	21	S	14	R	27	S	27	S	24	S	25	S	26	S	22	S	17	S	14	R	15	I	0	R	20	S	22	I	24	S	10	2	3	KF, CN, NA	1	3	0.1875	0	2	2	2	2
GH14	6	3	1	20	S	22	S	17	I	28	S	28	S	23	S	25	S	26	S	21	S	22	S	20	S	19	S	0	R	28	S	31	S	25	S	7	1	1	NA	0	1	0.0625	0	2	2	2	2
GS16	6	4	1	0	R	16	I	0	R	28	S	27	S	18	I	25	S	10	R	17	S	18	S	14	R	15	I	18	I	18	S	21	R	21	S	6	4	5	AMP, KF, TE, CN, CIP	1	5	0.3125	0	2	2	2	2
GS18	6	4	1	0	R	20	S	0	R	0	R	18	R	16	R	29	S	10	R	17	S	18	S	15	I	15	I	0	R	0	R	0	R	0	R	5	2	5	AMP. KF/CRO/CTX/CAZ, TE, NA/NOR/CIP, SXT	1	10	0.625	1	0	1	1	1
GS19	6	4	1	0	R	17	I	15	I	32	S	27	S	27	S	25	S	10	R	16	S	28	S	15	I	18	S	18	I	22	S	25	I	0	R	6	5	3	AMP, TE, SXT	1	3	0.1875	0	2	2	2	2
GS20	6	4	1	0	R	17	I	15	I	32	S	27	S	27	S	25	S	10	R	16	S	28	S	15	I	18	S	18	I	22	S	25	I	0	R	6	5	3	AMP, TE, SXT	1	3	0.1875	0	2	2	2	2
GL21	6	5	1	0	R	17	I	15	I	32	S	27	S	27	S	25	S	10	R	16	S	28	S	15	I	18	S	18	I	22	S	25	I	0	R	6	5	3	AMP, TE, SXT	1	3	0.1875	0	2	2	2	2
GL22	6	5	1	0	R	18	S	13	R	30	S	28	S	25	S	25	S	0	R	11	I	23	S	14	R	16	I	11	R	22	S	27	S	27	S	7	2	5	AMP, KF, TE, CN, NA	1	5	0.3125	0	2	2	2	2
GL24	6	5	1	0	R	18	S	10	R	26	S	27	S	23	S	25	S	0	R	12	R	26	S	20	S	20	S	0	R	0	R	0	R	0	R	5	0	5	AMP, KF, TE/DO, NA/NOR/CIP, SXT	1	8	0.5	0	2	2	2	2
GL25	6	5	1	0	R	20	S	0	R	0	R	16	R	16	R	26	S	0	R	13	I	0	R	19	S	20	S	19	S	23	S	20	R	0	R	4	1	5	AMP. KF/CRO/CTX/CAZ, TE, AT, SXT	1	8	0.5	1	0	1	0	1
GF26	6	6	1	0	R	19	S	15	I	25	S	22	S	17	R	26	S	0	R	15	S	25	S	18	S	20	S	18	I	19	S	26	S	0	R	7	2	4	AMP, CAZ, TE, SXT	1	4	0.25	0	2	2	2	2
GF27	6	6	1	18	S	21	S	15	I	24	S	24	S	23	S	23	S	0	R	12	I	27	S	15	I	17	I	22	S	29	S	29	S	22	S	8	4	1	TE/DO	0	2	0.125	0	2	2	2	2
GF28	6	6	1	19	S	21	S	15	I	26	S	27	S	23	S	26	S	21	S	20	S	25	S	18	S	20	S	10	R	0	R	0	R	0	R	7	1	2	NA/NOR/CIP, SXT	0	4	0.25	0	2	2	2	2
GF29a	6	6	1	0	R	17	I	0	R	14	R	24	S	20	I	23	S	10	R	16	S	18	S	13	R	17	I	0	R	0	R	0	R	0	R	3	2	6	AMP, KF/CRO, TE, CN, NA/NOR/CIP, SXT	1	9	0.5625	1	0	0	1	1
GF29b	6	6	4	18	S	20	S	18	I	24	S	26	S	24	S	25	S	25	S	22	S	28	S	16	I	16	I	20	S	25	S	28	S	21	S	9	2	0		0	0	0	0	2	2	2	2
GF30	6	6	1	0	R	18	S	0	R	0	R	0	R	18	R	27	S	0	R	13	I	0	R	22	S	20	S	0	R	0	R	0	R	0	R	3	1	6	AMP, KF/CRO/CTX/CAZ, TE, AT, NA/NOR/CIP, SXT	1	11	0.6875	1	0	1	0	1
GC12	6	2	2	21	S	26	S	24	S	30	S	32	S	28	S	21	S	0	R	0	R	12	R	15	I	15	I	25	S	35	S	30	S	23	S	8	1	2	TE/DO, AT	0	3	0.1875	0	2	2	2	2
GSH3	6	5	2	20	S	23	S	17	I	31	S	30	S	25	S	19	S	0	R	0	R	20	S	15	I	17	I	23	S	29	S	31	S	25	S	7	3	1	TE/DO	0	2	0.125	0	2	2	2	2
MKM1	7	1	1	0	R	20	S	0	R	0	R	8	R	14	R	26	S	10	R	16	S	30	S	20	S	20	S	18	I	21	S	21	R	21	S	6	2	4	AMP, KF/CRO/CTX/CAZ, TE, CIP	1	7	0.4375	1	0	1	1	1
MKM3	7	1	3	0	R	0	R	0	R	25	S	12	R	20	I	14	I	0	R	11	I	18	S	22	S	22	S	0	R	19	S	22	I	20	S	5	4	5	AMP, AMC, KF/CTX, TE, NA	1	6	0.375	1	0	1	1	1
MKM4	7	1	1	0	R	17	I	0	R	0	R	16	R	14	R	25	S	13	I	17	S	18	S	21	S	17	I	22	S	20	S	23	I	0	R	6	3	3	AMP, KF/CRO/CTX/CAZ, SXT	1	6	0.375	1	0	1	1	1
MKM5	7	1	4	0	R	0	R	0	R	0	R	0	R	13	R	25	S	0	R	15	I	16	S	21	S	22	S	22	S	24	S	25	I	26	S	5	2	4	AMP, AMC, KF/CRO/CTX/CAZ, TE	1	7	0.4375	1	0	1	1	1
MKM6a	7	1	2	0	R	0	R	0	R	0	R	21	R	16	R	0	R	9	R	16	S	17	S	15	I	19	S	0	R	24	S	25	I	0	R	4	1	7	AMP, AMC, KF/CRO/CTX/CAZ, C, TE, NA, SXT	1	10	0.625	1	0	1	1	1
MKM6b	7	1	4	0	R	0	R	0	R	0	R	21	R	16	R	0	R	9	R	16	S	17	S	15	I	19	S	0	R	24	S	25	I	0	R	4	1	7	AMP, AMC, KF/CRO/CTX/CAZ, C, TE, NA, SXT	1	10	0.625	1	0	1	1	1
MK7	7	2	4	0	R	19	S	0	R	27	S	28	S	24	S	0	R	0	R	20	S	16	S	20	S	22	S	27	S	26	S	30	S	23	S	7	0	4	AMP, KF, C, TE	1	4	0.25	0	2	2	2	2
MK8a	7	2	2	0	R	0	R	0	R	30	S	28	S	25	S	25	S	0	R	12	I	15	S	15	I	16	I	0	R	20	S	20	R	23	S	5	2	5	AMP, AMC, KF, TE, NA/CIP	1	6	0.375	0	2	2	2	2
MK8b	7	2	3	19	S	17	I	15	I	27	S	27	S	23	S	25	S	26	S	20	S	16	S	17	I	20	S	24	S	20	S	30	S	22	S	8	3	0		0	0	0	0	2	2	2	2
MK8c	7	2	4	19	S	17	I	15	I	27	S	27	S	23	S	25	S	26	S	20	S	16	S	17	I	20	S	24	S	20	S	30	S	22	S	8	3	0		0	0	0	0	2	2	2	2
MK10	7	2	1	0	R	18	S	14	R	26	S	28	S	24	S	22	S	10	R	0	R	23	S	15	I	16	I	19	S	19	S	21	R	25	S	7	1	5	AMP, KF, TE/DO, CIP	1	5	0.3125	0	2	2	2	2
MK11	7	2	1	0	R	18	S	14	R	26	S	29	S	24	S	22	S	10	R	0	R	23	S	15	I	16	I	19	S	19	S	21	R	25	S	7	1	5	AMP, KF, TE/DO, CIP	1	5	0.3125	0	2	2	2	2
MK12	7	2	3	0	R	21	S	0	R	30	S	28	S	25	S	29	S	0	R	17	S	14	S	19	S	23	S	0	R	20	S	20	R	0	R	6	0	5	AMP, KF, TE, NA/CIP, SXT	1	6	0.375	0	2	2	2	2
MK13	7	3	3	9	R	19	S	14	R	25	S	27	S	21	S	15	I	17	S	16	S	10	R	14	R	18	S	14	I	17	S	22	I	19	S	6	2	4	AMP, KF, AT, CN	1	4	0.25	0	2	2	2	2
MK17	7	3	1	0	R	19	S	18	I	30	S	31	S	25	S	24	S	11	R	16	S	20	S	16	I	18	S	19	S	21	S	27	S	0	R	8	3	3	AMP, TE, SXT	1	3	0.1875	0	2	2	2	2
MK19	7	4	1	0	R	18	S	15	I	30	S	29	S	26	S	25	S	0	R	13	I	30	S	15	I	20	S	19	S	27	S	26	S	0	R	6	3	3	AMP, TE, SXT	1	3	0.1875	0	2	2	2	2
MK20	7	4	1	0	R	19	S	18	I	30	S	29	S	25	S	24	S	11	R	16	S	20	S	16	I	18	S	19	S	21	S	27	S	0	R	8	3	3	AMP, TE, SXT	1	3	0.1875	0	2	2	2	2
MK21	7	4	1	0	R	18	S	15	I	30	S	30	S	26	S	25	S	0	R	13	I	30	S	15	I	20	S	19	S	27	S	26	S	0	R	6	3	3	AMP, TE, SXT	1	3	0.1875	0	2	2	2	2
MK22	7	4	1	15	I	19	S	16	I	29	S	31	S	25	S	26	S	26	S	25	S	30	S	18	S	20	S	20	S	30	S	34	S	28	S	8	2	0		0	0	0	0	2	2	2	2
MK23	7	4	1	19	S	21	S	16	I	27	S	28	S	27	S	25	S	27	S	22	S	27	S	12	R	17	I	23	S	29	S	28	S	27	S	8	3	1	CN	0	1	0.0625	0	2	2	2	2
MK24	7	4	1	19	S	21	S	16	I	27	S	28	S	27	S	25	S	27	S	22	S	27	S	12	R	17	I	23	S	29	S	28	S	27	S	8	3	1	CN	0	1	0.0625	0	2	2	2	2
MK25	7	5	1	0	R	21	S	0	R	0	R	12	R	18	I	27	S	25	S	20	S	0	R	22	S	23	S	16	I	20	S	20	R	22	S	6	1	4	AMP, KF/CRO/CTX, AT, CIP	1	6	0.375	1	0	1	0	1
MK26	7	5	1	0	R	13	R	0	R	27	S	27	S	27	S	26	S	26	S	25	S	11	R	16	I	16	I	11	R	23	S	25	I	22	S	6	2	5	AMP, AMC, KF, AT, NA	1	5	0.3125	0	2	2	2	2
MK27	7	5	1	0	R	17	I	10	R	27	S	29	S	23	S	25	S	0	R	10	R	17	S	20	S	23	S	0	R	0	R	0	R	0	R	4	1	5	AMP, KF, TE/DO, NA/NOR/CIP, SXT	1	8	0.5	0	2	2	2	2
MK28a	7	5	1	21	S	22	S	17	I	28	S	25	S	27	S	24	S	27	S	25	S	18	S	15	I	17	I	25	S	29	S	28	S	26	S	9	2	0		0	0	0	0	2	2	2	2
MK28b	7	5	3	0	R	21	S	19	I	28	S	28	S		S	25	S	26	S	27	S	13	S	15	I	14	I	21	S	26	S	27	S	23	S	8	2	1	AMP	0	1	0.0625	0	2	2	2	2
MK29	7	5	1	0	R	18	S	0	R	29	S	28	S	22	S	25	S	0	R	0	R	0	R	20	S	23	S	0	R	0	R	0	R	0	R	4	0	6	AMP, KF, TE/DO, AT, NA/NOR/CIP, SXT	1	9	0.5625	0	2	2	2	2
MK30	7	5	2	18	S	19	S	11	R	25	S	25	I	26	S	21	S	11	R	22	S	16	S	13	R	14	I	0	R	20	S	20	R	25	S	8	1	4	KF, TE, CN, NA/CIP	1	5	0.3125	0	2	2	2	2
MK31	7	6	2	17	S	16	I	11	R	27	S	28	S	22	S	25	S	25	S	19	S	16	S	19	S	20	S	20	S	20	S	24	I	25	S	8	2	1	KF	0	1	0.0625	0	2	2	2	2
MK32	7	6	1	0	R	19	S	15	I	26	S	28	S	26	S	25	S	0	R	14	S	22	S	23	S	18	S	18	I	23	S	30	S	0	R	7	2	3	AMP, TE, SXT	1	3	0.1875	0	2	2	2	2
MK33	7	6	1	20	S	20	S	14	R	26	S	25	I	23	S	23	S	25	S	25	S	16	S	14	I	16	I	21	S	28	S	31	S	23	S	9	1	1	KF	0	1	0.0625	0	2	2	2	2
MK34	7	6	1	20	S	20	S	14	R	26	S	25	I	23	S	23	S	25	S	25	S	16	S	14	I	16	I	21	S	28	S	31	S	23	S	9	1	1	KF	0	1	0.0625	0	2	2	2	2
MK35	7	6	1	20	S	22	S	15	I	30	S	29	S	24	S	25	S	28	S	26	S	28	S	15	I	17	I	23	S	28	S	29	S	26	S	9	3	0		0	0	0	0	2	2	2	2
MK36	7	6	1	19	S	21	S	10	R	27	S	28	S	26	S	25	S	26	S	22	S	23	S	21	S	23	S	22	S	24	S	26	S	25	S	9	0	1	KF	0	1	0.0625	0	2	2	2	2
MK37a	7	6	1	19	S	21	S	10	R	27	S	28	S	26	S	25	S	26	S	22	S	23	S	21	S	23	S	22	S	24	S	26	S	25	S	9	0	1	KF	0	1	0.0625	0	2	2	2	2
MK37b	7	6	2	17	S	19	S	13	R	27	S	27	S	22	S	24	S	20	S	22	S	15	S	14	I	15	I	0	R	16	I	18	R	22	S	8	2	2	KF, NA/CIP	0	3	0.1875	0	2	2	2	2
DK1	8	1	1	0	R	17	I	0	R	29	S	27	S	23	S	26	S	25	S	23	S	12	R	0	R	18	S	0	R	22	S	19	R	0	R	6	1	6	AMP, KF, AT, CN, NA/CIP, SXT	1	7	0.4375	0	2	2	2	2
DK2	8	1	2	0	R	8	R	0	R	27	S	30	S	28	S	0	R	0	R	0	R	0	R	0	R	0	R	0	R	0	R	0	R	0	R	1	0	9	AMP, AMC, KF, C, TE/DO, AT, CN/K, NA/NOR/CIP, SXT	1	13	0.8125	0	2	2	2	2
DK3	8	1	1	18	S	20	S	14	R	27	S	28	S	23	S	23	S	0	R	14	S	25	S	20	S	18	S	15	I	18	S	19	R	24	S	9	1	3	KF, TE, NA/CIP	1	4	0.25	0	2	2	2	2
DK4	8	1	3	0	R	16	I	0	R	0	R	0	R	9	R	23	S	0	R	15	S	14	S	0	R	12	R	15	I	15	I	17	R	0	R	3	3	7	AMP. KF, CRO/CTX/CAZ, TE, CN/K, CIP, SXT	1	10	0.625	1	0	1	1	1
DK5a	8	1	1	20	S	23	S	15	I	27	S	28	S	26	S	26	S	25	S	27	S	22	S	13	R	15	I	22	S	26	S	28	S	25	S	9	3	1	CN	0	1	0.0625	0	2	2	2	2
DK5b	8	1	2	20	S	23	S	15	I	27	S	28	S	26	S	26	S	25	S	27	S	22	S	13	R	15	I	22	S	26	S	28	S	25	S	9	3	1	CN	0	1	0.0625	0	2	2	2	2
DK6	8	1	1	20	S	19	S	20	S	28	S	28	S	26	S	25	S	0	R	0	R	25	S	22	S	23	S	12	R	19	S	30	S	25	S	8	0	2	TE/DO, NA	0	3	0.1875	0	2	2	2	2
DK9	8	3	2	18	S	15	I	15	S	26	S	28	S	24	S	25	S	24	S	20	S	20	S	19	S	20	S	22	S	22	S	26	S	24	S	8	1	0		0	0	0	0	2	2	2	2
DK12a	8	3	1	15	I	20	S	20	I	0	R	0	R	23	S	25	S	10	R	14	S	15	S	17	I	17	I	21	S	22	S	26	S	0	R	7	2	3	CRO, TE, SXT	1	3	0.1875	1	0	0	1	1
DK12b	8	3	2	0	R	21	S	16	I	25	S	28	S	27	S	25	S	11	R	16	S	20	S	15	I	18	S	26	S	30	S	31	S	0	R	7	2	3	AMP, TE, SXT	1	3	0.1875	0	2	2	2	2
DK13	8	3	3	0	R	24	S	16	I	31	S	33	S		S	25	S	30	S	25	S	15	S	14	R	18	S	23	S	27	S	30	S	22	S	9	1	2	AMP, CN	0	2	0.125	0	2	2	2	2
DK15	8	2	1	0	R	24	S	16	I	31	S	33	S		S	25	S	30	S	25	S	15	S	14	R	18	S	23	S	27	S	30	S	22	S	9	1	2	AMP, CN	0	2	0.125	0	2	2	2	2
DK16	8	2	2	18	S	12	R	15	I	29	S	28	S	24	S	27	S	26	S	19	S	20	S	20	S	20	S	25	S	23	S	30	S	25	S	8	1	1	AMC	0	1	0.0625	0	2	2	2	2
DK17	8	2	2	0	R	18	S	0	R	14	R	25	I	26	S	25	S	25	S	25	S	12	R	15	I	17	I	25	S	30	S	31	S	20	S	7	2	4	AMP, KF, CRO, AT	1	4	0.25	0	2	2	2	2
DK18	8	2	2	0	R	18	S	0	R	14	R	25	I	26	S	25	S	25	S	25	S	12	R	15	I	17	I	25	S	30	S	31	S	20	S	7	2	4	AMP, KF, CRO, AT	1	4	0.25	0	2	2	2	2
DK19	8	2	1	0	R	18	S	13	R	28	S	27	S	26	S	27	S	11	R	20	S	23	S	16	I	15	I	24	S	26	S	29	S	0	R	6	2	4	AMP, KF, TE, SXT	1	4	0.25	0	2	2	2	2
DK20	8	2	2	0	R	0	R	0	R	24	S	23	I	22	S	22	S	25	S	20	S	16	S	20	S	23	S	23	S	23	S	26	S	23	S	7	0	3	AMP. AMC, KF	1	3	0.1875	0	2	2	2	2
DK21	8	4	1	0	R	20	S	0	R	0	R	0	R	10	R	26	S	0	R	13	I	20	S	22	S	20	S	0	R	0	R	0	R	0	R	4	1	6	AMP, KF, CRO/CTX/CAZ, TE, NA/NOR/CIP, SXT	1	10	0.625	1	0	1	1	1
DK22	8	4	1	0	R	19	S	0	R	0	R	0	R	27	S	26	S	10	R	22	S	17	S	15	I	16	I	21	S	26	S	30	S	0	R	7	2	4	AMP, KF/CRO/CTX, TE, SXT	1	6	0.375	1	0	1	1	1
DK23a	8	4	1	18	S	19	S	15	I	27	S	28	S	23	S	24	S	25	S	19	S	26	S	21	S	23	S	23	S	23	S	28	S	26	S	9	1	0		0	0	0	0	2	2	2	2
DK23b	8	4	2	18	S	19	S	15	I	27	S	28	S	23	S	24	S	25	S	19	S	26	S	21	S	23	S	23	S	23	S	28	S	26	S	9	1	0		0	0	0	0	2	2	2	2
DK24	8	4	1	0	R	20	S	16	I	28	S	30	S	25	S	23	S	8	R	16	S	17	S	13	R	18	S	0	R	0	R	0	R	0	R	6	1	5	AMP, TE, CN, NA/NOR/CIP, SXT	1	7	0.4375	0	2	2	2	2
DK25	8	4	1	0	R	15	I	11	R	28	S	28	S	23	S	0	R	0	R	13	I	18	S	22	S	19	S	0	R	26	S	22	I	0	R	4	3	6	AMP, KF, C, TE, NA, SXT	1	6	0.375	0	2	2	2	2
DK26	8	4	1	0	R	15	I	11	R	28	S	28	S	23	S	0	R	0	R	13	I	18	S	22	S	19	S	0	R	26	S	22	I	0	R	4	3	6	AMP, KF, C, TE, NA, SXT	1	6	0.375	0	2	2	2	2
DK27	8	5	1	0	R	17	I	13	R	28	S	28	S	24	S	0	R	0	R	14	S	16	S	15	I	15	I	0	R	19	S	21	R	0	R	5	2	6	AMP, KF, C, TE, NA/CIP, SXT	1	7	0.4375	0	2	2	2	2
DK28/1	8	6	1	0	R	17	I	13	R	0	R	12	R	12	R	25	S	0	R	14	S	25	S	21	S	22	S	18	I	19	S	24	I	0	R	5	3	4	AMP, KF/CRO/CTX/CAZ, TE, SXT	1	7	0.4375	1	0	1	1	1
DK29/2	8	6	1	24	S	25	S	20	I	30	S	30	S	28	S	29	S	26	S	23	S	29	S	16	I	17	I	26	S	30	S	32	S	28	S	8	1	0		0	0	0	0	2	2	2	2
DK30/3	8	6	1	0	R	20	S	20	I	27	S	28	S	23	S	26	S	0	R	0	R	25	S	26	S	23	S	0	R	0	R	0	R	25	S	6	1	3	AMP, TE/DO, NA/NOR/CIP	1	6	0.375	0	2	2	2	2
DK31/4	8	6	1	0	R	18	S	11	R	28	S	27	S	25	S	26	S	0	R	10	R	28	S	17	I	20	S	0	R	0	R	0	R	0	R	5	1	5	AMP, KF, TE/DO, NA/NOR/CIP, SXT	1	8	0.5	0	2	2	2	2
DK32/5	8	6	1	20	S	22	S	19	I	30	S	25	S	25	S	27	S	0	R	12	I	30	S	17	I	18	S	20	S	26	S	28	S	22	S	8	3	1	TE	0	1	0.0625	0	2	2	2	2
DK33/6	8	6	1	19	S	21	S	16	I	28	S	28	S	24	S	24	S	24	S	20	S	24	S	18	S	22	S	21	S	27	S	33	S	24	S	9	1	0		0	0	0	0	2	2	2	2
DC6	8	2	1	0	R	15	I	0	R	0	R	18	R	15	R	25	S	10	R	14	S	25	S	15	I	17	I	0	R	20	S	22	I	0	R	4	3	8	AMP, KF, CRO/CTX/CAZ, TE, E, NA, SXT, CX	1	10	0.625	1	0	1	0	1
DH6a	8	3	1	0	R	20	S	15	I	28	S	28	S	26	S	23	S	0	R	0	R	15	S	15	I	17	I	0	R	0	R	0	R	0	R	4	2	4	AMP, TE, NA/NOR/CIP, SXT	1	6	0.375	0	2	2	2	2
DH6b	8	3	2	0	R	20	S	15	I	28	S	28	S	26	S	23	S	0	R	0	R	15	S	15	I	17	I	0	R	0	R	0	R	0	R	4	2	4	AMP, TE, NA/NOR/CIP, SXT	1	6	0.375	0	2	2	2	2
DS6	8	4	1	0	R	20	S	15	I	28	S	30	S	26	S	23	S	0	R	0	R	15	S	15	I	17	I	0	R	0	R	0	R	0	R	4	2	4	AMP, TE, NA/NOR/CIP, SXT	1	6	0.375	0	2	2	2	2
DHS6	8	5	1	0	R	15	I	0	R	0	R	16	R	11	R	26	S	0	R	17	S	28	S	15	I	20	S	0	R	0	R	0	R	0	R	5	3	5	AMP, KF/CRO/CTX/CAZ, TE, NA/NOR/CIP, SXT	1	10	0.625	1	0	1	1	1
DHS6	8	5	2	0	R	15	I	0	R	0	R	16	R	11	R	26	S	0	R	17	S	28	S	15	I	20	S	0	R	0	R	0	R	0	R	5	3	5	AMP, KF/CRO/CTX/CAZ, TE, NA/NOR/CIP, SXT	1	10	0.625	1	0	1	1	1
DF61	8	6	1	19	S	23	S	17	I	28	S	26	S	24	S	27	S	10	R	16	S	29	S	24	S	24	S	0	R	0	R	0	R	24	S	6	1	2	TE, NA/NOR/CIP	0	4	0.25	0	2	2	2	2
DF62	8	6	1	19	S	23	S	17	I	28	S	26	S	24	S	27	S	10	R	16	S	29	S	24	S	24	S	0	R	0	R	0	R	24	S	6	1	2	TE, NA/NOR/CIP	0	4	0.25	0	2	2	2	2
DL1	9	1	1	0	R	18	S	17	I	31	S	29	S	26	S	15	I	9	R	0	R	14	S	15	I	15	I	21	S	31	S	30	S	22	S	5	3	2	AMP, TE/DO	0	3	0.1875	0	2	2	2	2
DL1	9	1	2	0	R	18	S	17	I	31	S	29	S	26	S	15	I	9	R	0	R	14	S	15	I	15	I	21	S	31	S	30	S	22	S	5	3	2	AMP, TE/DO	0	3	0.1875	0	2	2	2	2
DL2	9	1	1	0	R	18	S	14	R	33	S	34	S	31	S	19	S	9	R	0	R	15	S	16	I	16	I	29	S	35	S	35	S	23	S	6	1	3	AMP, KF, TE/DO	1	4	0.25	0	2	2	2	2
DL3	9	1	1	0	R	19	S	14	R	27	S	27	S	23	S	26	S	0	R	15	S	13	S	15	I	16	I	22	S	27	S	28	S	0	R	7	1	4	AMP, KF, TE, SXT	1	4	0.25	0	2	2	2	2
DL4	9	1	1	0	R	19	S	14	R	27	S	27	S	23	S	26	S	0	R	15	S	13	S	15	I	16	I	22	S	27	S	28	S	0	R	7	1	4	AMP, KF, TE, SXT	1	4	0.25	0	2	2	2	2
DL5	9	1	1	0	R	19	S	14	R	27	S	26	S	23	S	26	S	0	R	15	S	13	S	15	I	16	I	22	S	27	S	28	S	0	R	7	1	4	AMP, KF, TE, SXT	1	4	0.25	0	2	2	2	2
DL6	9	1	3	0	R	18	S	17	I	28	S	28	S	23	S	26	S	25	S	20	S	22	S	20	S	23	S	22	S	27	S	27	S	22	S	8	1	1	AMP	0	2	0.125	0	2	2	2	2
DL7	9	3	3	0	R	21	S	17	I	27	S	28	S	22	S	27	S	23	S	19	S	24	S	20	S	23	S	22	S	23	S	25	I	23	S	8	2	1	AMP	0	2	0.125	0	2	2	2	2
DL8	9	3	1	17	S	19	S	17	I	27	S	26	S	25	S	25	S	25	S	20	S	25	S	17	I	18	S	24	S	30	S	31	S	25	S	9	2	0		0	0	0	0	2	2	2	2
DL9	9	3	4	17	S	19	S	17	I	27	S	26	S	25	S	25	S	25	S	20	S	25	S	17	I	18	S	24	S	30	S	31	S	25	S	9	2	0		0	0	0	0	2	2	2	2
DL10	9	3	1	21	S	22	S	18	I	31	S	26	S	27	S	19	S	9	R	0	R	0	R	17	I	21	S	21	S	28	S	35	S	25	S	8	2	2	TE/DO, AT	0	3	0.1875	0	2	2	2	2
DL11	9	3	1	18	S	21	S	15	I	28	S	31	S	26	S	21	S	0	R	10	R	25	S	13	R	15	I	25	S	27	S	32	S	26	S	8	2	2	TE/DO, CN	0	3	0.1875	0	2	2	2	2
DL13	9	2	4	21	S	22	S	18	I	31	S	30	S	27	S	19	S	9	R	0	R	0	R	17	I	21	S	21	S	28	S	35	S	25	S	8	2	2	TE/DO, AT	0	3	0.1875	0	2	2	2	2
DL14	9	2	1	21	S	22	S	18	I	31	S	30	S	27	S	19	S	9	R	0	R	0	R	17	I	21	S	21	S	28	S	35	S	25	S	8	2	2	TE/DO, AT	0	3	0.1875	0	2	2	2	2
DL15	9	2	1	0	R	0	R	15	I	27	S	28	S	24	S	25	S	23	S	17	S	0	R	20	S	22	S	22	S	23	S	30	S	23	S	6	1	3	AMP, AMC, AT	1	3	0.1875	0	2	2	2	2
DL15	9	2	2	0	R	0	R	15	I	27	S	28	S	24	S	25	S	23	S	17	S	0	R	20	S	22	S	22	S	23	S	30	S	23	S	6	1	3	AMP, AMC, AT	1	3	0.1875	0	2	2	2	2
DL16	9	2	4	0	R	0	R	15	I	27	S	28	S	24	S	25	S	23	S	17	S	0	R	20	S	22	S	22	S	23	S	30	S	23	S	6	1	3	AMP, AMC, AT	1	3	0.1875	0	2	2	2	2
DL17	9	2	1	18	S	21	S	15	I	28	S	33	S	26	S	21	S	0	R	10	R	25	S	13	R	15	I	25	S	27	S	32	S	26	S	8	2	2	TE/DO, CN	0	3	0.1875	0	2	2	2	2
DL18	9	2	3	0	R	15	I	0	R	27	S	25	S	22	S	22	S	0	R	15	S	14	S	13	R	15	I	21	S	25	S	26	S	0	R	5	2	5	AMP, KF, TE, CN, SXT	1	5	0.3125	0	2	2	2	2
DL18	9	2	4	0	R	15	I	0	R	27	S	25	S	22	S	22	S	0	R	15	S	14	S	13	R	15	I	21	S	25	S	26	S	0	R	5	2	5	AMP, KF, TE, CN, SXT	1	5	0.3125	0	2	2	2	2
DL19	9	5	1	21	S	23	S	18	I	28	S	28	S	27	S	24	S	12	I	0	R	29	S	18	S	21	S	23	S	27	S	31	S	26	S	9	2	1	DO	0	1	0.0625	0	2	2	2	2
DL19	9	5	2	21	S	23	S	18	I	28	S	28	S	27	S	24	S	12	I	0	R	29	S	18	S	21	S	23	S	27	S	31	S	26	S	9	2	1	DO	0	1	0.0625	0	2	2	2	2
DL20	9	5	1	0	R	17	I	13	R	30	S	29	S	27	S	22	S	0	R	0	R	10	R	15	I	17	I	19	S	29	S	32	S	0	R	4	2	5	AMP, KF, TE/DO, AT, SXT	1	6	0.375	0	2	2	2	2
DL21	9	5	1	0	R	17	I	13	R	26	S	28	S	23	S	27	S	25	S	24	S	27	S	18	S	20	S	22	S	27	S	31	S	26	S	7	1	2	AMP, KF	0	2	0.125	0	2	2	2	2
DL22	9	5	1	0	R	16	I	15	I	27	S	29	S	26	S	26	S	22	S	21	S	0	R	21	S	22	S	26	S	23	S	31	S	26	S	6	2	2	AMP, AT	0	2	0.125	0	2	2	2	2
DL23	9	5	1	0	R	18	S	18	I	31	S	28	S	26	S	25	S	0	R	16	S	27	S	19	S	22	S	25	S	27	S	30	S	0	R	8	1	3	AMP, TE, SXT	1	3	0.1875	0	2	2	2	2
DL24	9	5	4	12	R	21	S	18	I	27	S	29	S		S	25	S	24	S	24	S	14	S	15	I	17	I	20	S	24	S	26	S	23	S	8	2	1	AMP	0	1	0.0625	0	2	2	2	2
DL25	9	4	1	18	S	21	S	15	I	28	S	29	S	26	S	21	S	0	R	10	R	25	S	13	R	15	I	25	S	27	S	32	S	26	S	8	2	2	TE/DO, CN	0	3	0.1875	0	2	2	2	2
DL26	9	4	1	16	I	18	S	14	R	25	S	35	S	24	S	25	S	11	R	19	S	21	S	11	R	19	S	23	S	30	S	30	S	25	S	8	1	3	KF, TE, CN	1	3	0.1875	0	2	2	2	2
DL27	9	4	1	16	I	18	S	14	R	25	S	25	S	24	S	25	S	11	R	19	S	21	S	11	R	19	S	23	S	30	S	30	S	25	S	8	1	3	KF, TE, CN	1	3	0.1875	0	2	2	2	2
DL28	9	4	1	0	R	23	S	20	I	31	S	25	S	26	S	0	R	0	R	10	R	11	R	15	I	16	I	21	S	31	S	27	S	19	S	5	3	4	AMP, C, TE/DO, AT	1	5	0.3125	0	2	2	2	2
DL29	9	4	1	0	R	23	S	20	I	31	S	30	S	26	S	0	R	0	R	10	R	11	R	15	I	16	I	21	S	31	S	27	S	19	S	5	3	4	AMP, C, TE/DO, AT	1	5	0.3125	0	2	2	2	2
DL30	9	6	1	0	R	30	S	22	S	36	S	28	S	27	S	20	S	10	R	9	R	0	R	21	S	23	S	23	S	25	S	30	S	23	S	7	0	3	AMP, TE/DO, AT	1	4	0.25	0	2	2	2	2
DL30	9	6	2	0	R	30	S	22	S	36	S	28	S	27	S	20	S	10	R	9	R	0	R	21	S	23	S	23	S	25	S	30	S	23	S	7	0	3	AMP, TE/DO, AT	1	4	0.25	0	2	2	2	2
DL31	9	6	1	18	S	22	S	15	I	27	S	28	S	25	S	22	S	10	R	0	R	15	S	17	I	20	S	20	S	29	S	30	S	24	S	9	2	1	TE/DO	0	2	0.125	0	2	2	2	2
DL32	9	6	1	18	S	22	S	15	I	27	S	28	S	25	S	22	S	10	R	0	R	15	S	17	I	20	S	20	S	29	S	30	S	24	S	9	2	1	TE/DO	0	2	0.125	0	2	2	2	2
DL32	9	6	2	10	R	20	S	19	I	30	S	29	S		S	26	S	25	S	26	S	16	S	15	I	17	I	23	S	25	S	29	S	25	S	8	2	1	AMP	0	1	0.0625	0	2	2	2	2
DL33	9	6	2	17	S	15	I	0	R	27	S	28	S	23	S	23	S	0	R	0	R	25	S	21	S	21	S	23	S	23	S	28	S	24	S	7	1	2	KF, TE/DO	0	3	0.1875	0	2	2	2	2
DL34	9	6	1	16	I	20	S	11	R	30	S	28	S	25	S	25	S	0	R	0	R	28	S	20	S	22	S	20	S	26	S	30	S	25	S	7	1	2	KF, TE/DO	0	3	0.1875	0	2	2	2	2
DL35	9	6	1	20	S	22	S	14	R	29	S	27	S	27	S	25	S	27	S	26	S	27	S	14	R	16	I	22	S	35	S	36	S	25	S	9	2	2	KF, CN	0	2	0.125	0	2	2	2	2

## Sheet: codes
districts	type of samples	Bacterial genra	interpretation	Multidrug resistant	bla genes
1= Dangila	1=milk	1=E. coli	S= susceptable	0=negative	0= Negative
2= Bahir Dar	2. container swab	2=citrobacter	I=intermediate	1=positive	1= Positive
3= Bahir Dar Zuria	3. hand swab	3= klebsiella	R=resistant		2= Not applicable
4=Fogera	4. sewagew	4= enterobacter	numbers are the zone of diamers
5=Kemkem	5. human stool
6= Gondar	6. animal feces
7= Gondar Zuria
8= Debark
9=Takusa

## Sheet: MDR all
A. Type of bacteria
	Tested	MDR	%
Klebsiella spp	25	15	60
Citrobacter spp	55	36	65.4545
E. coli	258	187	72.4806
Enterobacter spp	37	27	72.973
	375	265	70.6667
B. Sample type
	tested	MDR	MDR
Cow's faeces (N=89)	89	55	61.7978
Milker’s stool (N=50)	50	34	68
Milk container swabs (N=66)	66	46	69.697
Farm sewage (N=53)	53	40	75.4717
Milker's hand swabs (N=54)	54	41	75.9259
Raw pooled milk (N=63)	63	49	77.7778
	375	265
C. Sampling sites
	tested	MDR	%
Takusa (n=40)	40	17	42.5
Kemkem (n=40)	40	22	55
Gondar Zuria (n=36)	36	22	61.1111
Fogera (n=38)	38	24	63.1579
Debark (n=40)	40	26	65
Bahir Dar Zuria (n=37)	37	29	78.3784
Gondar (n=42)	42	34	80.9524
Dangila (n=44)	44	36	81.8182
Bahir Dar (n=58)	58	55	94.8276
	375	265	70.6667

## Sheet: MDR-I all
		Bacteria	# tested	Number of isolates ≥ 0.2	Number (%) of isolates ≥ 0.2
		E.coli	258	161	62.4031
		citrobacter	55	31	56.3636
		klebsiella	25	13	52
		enterobacter	37	24	64.8649
			375	229	61.0667
		type of sample
		milk	63	48	76.1905
		container swab	66	39	59.0909
		hand swab	54	30	55.5556
		Sewage	53	30	56.6038
		stool	50	29	58
		feces	89	53	59.5506
			375	229	61.0667
		Sampling sites
		dangila	44	28	63.6364
		bahir dar	58	54	93.1034
		bahir dar zuria	37	28	75.6757
		fogera	38	19	50
		kemkem	40	18	45
		gondar	42	29	69.0476
		gondar zuria	36	17	47.2222
		Debark	40	25	62.5
		Takusa	40	11	27.5
		Total	375	229	61.0667

## Sheet: ESBL pheno
A. Type ofbacteria
	# TESTED	ESBL P	%
Klebsiella spp (N=25)	25	4	16
Citrobacter spp (N=55)	55	10	18.1818
E. coli (N=258)	258	55	21.3178
Enterobacter spp (N=37)	37	11	29.7297
	375	80	21.3333
B. type of samples
	# TESTED	ESBL P	ESBL %
Milk container swab (N=66)	66	8	12.1212
Milker's hand swab (N=54)	54	10	18.5185
Farm sewage (N=53)	53	10	18.8679
cow’s feces (N=89)	89	19	21.3483
Human stool (N=50)	50	13	26
Raw pooled milk (N=63)	63	20	31.746
	375	80	21.3333
C sampling sites
	# TESTED	ESBL P	%
Takusa (N=40)	40	0	0
Dangila (N=44)	44	7	15.9091
Gondar Zuria (N=36)	36	7	19.4444
Kemkem (N=40)	40	8	20
Debark (N=40)	40	9	22.5
Fogera (N=38)	38	10	26.3158
Bahir Dar Zuria (N=37)	37	10	27.027
Gondar (N=42)	42	12	28.5714
Bahir Dar (N=58)	58	17	29.3103
		80
		AMR rate (%) in Non-ESBL producers (N=295)		AMR rate (%) in ESBL producers (N=80)
		n	%	n	%
Ampicillin	AMP	186	63.0508	79	98.75
Amoxicillin-clavulanic acid	AMC	41	13.8983	22	27.5
Cephalothin	KF	152	51.5254	79	98.75
Ceftazidime	CAZ	2	0.677966	64	80
Ceftriaxone	CRO	3	1.01695	76	95
Cefotaxime	CTX	1	0.338983	71	88.75
Chloramphenicol	C	32	10.8475	14	17.5
Tetracycline	TE	174	58.9831	63	78.75
Doxycycline	DO	72	24.4068	6	7.5
Azithromycin	AT	33	11.1864	10	12.5
Gentamicin	CN	65	22.0339	9	11.25
Kanamycin	K	10	3.38983	3	3.75
Nalidixic acid	NA	99	33.5593	41	51.25
Norfloxacin	NOR	59	20	25	31.25
Ciprofloxacin	CIP	98	33.2203	43	53.75
Sulphamethoxazole-trimethoprim	SXT	116	39.322	74	92.5

## Sheet: ESBL geno
			Genes	no examined	number positive	percent
			Either of the three genes	80	78	97.5
			blaCTX	80	68	85
			blaTEM	80	63	78.75
			blaSHV	80	4	5
			CTX and TEM	80	54	67.5
			CTX and SHV	80	1	1.25
			TEM and SHV	80	3	3.75
			CTX ONLY	80	14	17.5
			TEM ONLY	80	7	8.75
			SHV ONLY	80	1	1.25
			All three genes	80	1	1.25
			Neither of them	80	2	2.5
Number screened
Phenotypically positive
