# Supplementary material for: Multidrug-resistance and extended-spectrum beta-lactamase-producing lactose-fermenting enterobacteriaceae in the human-dairy interface in northwest Ethiopia
Source: PLoS One. 2024 May 21;19(5):e0303872. doi: 10.1371/journal.pone.0303872 (PMC11108214; doi:10.1371/journal.pone.0303872)
Supplement: S2 File — (XLSX) [file pone.0303872.s002.xlsx]

## Sheet: Sheet1
S/n	Number of classes of antimicrobials*	Number of Isolates	% (n=258)	Resistance pattern	Style Number
1	Resistant to none	20	7.75194
2	Resistant to one class	21	8.13953	KF	6
				CN	4
				TE/DO	3
				AMP	2
				NA	2
				TE	2
				DO	1
				SXT	1
3	Resistant to two classes	30	11.6279	KF, CN	5
				AMP, TE	3
				KF, TE/DO	3
				TE/DO, CN	3
				KF, SXT	2
				TE, NA/NOR/CIP	2
				TE/DO, AT	2
				AMP, AT	1
				AMP, CN	1
				AMP, KF	1
				AMP, SXT	1
				AMP, TE/DO	1
				KF, CN/K	1
				KF, TE	1
				NA/NOR/CIP, SXT	1
				TE, SXT	1
				TE/DO, NA	1
1	Resistant to three classes	54	20.9302	AMP, TE, SXT	14
				AMP, KF, TE	5
				AMP, KF/CRO/CTX/CAZ, SXT	3
				AMP, TE, NA/NOR/CIP	3
				KF, CN, NA/NOR/CIP	3
				AMP, TE, NA/NOR/CIP	2
				AMP. KF, TE	2
				KF, CN, NA/CIP	2
				KF, TE, CN	2
				KF, TE/DO, CIP	2
				AMC, KF, CN	1
				AMP, AMC, AT	1
				AMP, KF, AT	1
				AMP, KF, TE/DO	1
				AMP, KF/CRO, TE/DO	1
				AMP, TE, NA/CIP	1
				AMP, TE/DO, AT	1
				AMP, TE/DO, NA/NOR/CIP	1
				AMP, TE/DO, SXT	1
				CRO, TE, SXT	1
				KF, CN, NA	1
				KF, TE, NA/NOR/CIP	1
				KF, TE, NA/CIP	1
				KF, TE/DO, CN/K	1
				KF/CRO/CTX, TE, SXT	1
				TE, NA, SXT	1
2	Resistant to four classes	52	20.155	AMP, TE, NA/NOR/CIP, SXT	7
				AMP, KF, TE, SXT	6
				AMP, KF/CRO/CTX/CAZ, TE, SXT	3
				AMP, KF/CRO/CTX/CAZ, TE, SXT	2
				AMP, C, TE/DO, AT	2
				AMP, KF, AT, CN	2
				AMP, KF/CRO/CTX, NA/NOR/CIP, SXT	2
				AMP, KF/CRO/CTX/CAZ, TE, CIP	2
				KF, TE, CN, NA/NOR/CIP	2
				TE/DO, CN, NA/CIP, SXT	2
				AMC, TE, NA/CIP, SXT	1
				AMP, KF/CRO/CAZ, TE, SXT	1
				AMP, C, TE, SXT	1
				AMP, CAZ, TE, SXT	1
				AMP, KF, CN, SXT	1
				AMP, KF, TE, CN	1
				AMP, KF, TE/DO, CN	1
				AMP, KF/CRO, TE/DO, SXT	1
				AMP, KF/CRO/CTX, AT, CIP	1
				AMP, KF/CRO/CTX, TE, SXT	1
				AMP, KF/CRO/CTX/CAZ, NA/NOR/CIP, SXT	1
				AMP, KF/CRO/CTX/CAZ, CIP, SXT	1
				AMP, KF/CRO/CTX/CAZ, TE, SXT	1
				AMP, TE, NA/CIP, SXT	1
				AMP, TE, NA/NOR/CIP, SXT	1
				AMP, TE, NA, SXT	1
				AMP, TE, NA/CIP, SXT	1
				AMP, TE/DO, NA/NOR/CIP, SXT	1
				CAZ, TE/DO, CN, NA/CIP	1
				KF, TE, CN, NA/NOR/CIP	1
				KF, TE, NA/NOR/CIP, SXT	1
				KF, TE/DO, CN, NA/CIP	1
3	Resistant to five classes	46	17.8295	AMP, KF, TE/DO, NA/NOR/CIP, SXT	5
				AMP, KF, TE, NA/NOR/CIP, SXT	3
				AMP, KF, AT, NA/NOR/CIP, SXT	2
				AMP, KF, TE/DO, AT, SXT	2
				AMP, KF, TE/DO, CIP	2
				AMP, KF/CRO/CTX/CAZ, TE, NA, SXT	2
				AMP, KF/CRO/CTX/CAZ, TE, NA/NOR/CIP, SXT	2
				AMP, AMC, KF, TE, SXT	1
				AMP, KF, TE, NA/NOR/CIP, SXT	1
				AMP, KF/CRO/CTX, TE,NA, SXT	1
				AMP, KF/CRO/CTX/CAZ, C, CIP, SXT	1
				AMP, KF/CRO/CTX/CAZ, TE, NA/NOR/CIP, SXT	1
				AMP, KF/CRO/CTX/CAZ, TE, CIP, SXT	1
				AMP, KF/CRO/CTX/CAZ, TE, NA/NOR/CIP, SXT	1
				AMP, AMC, KF/CRO/CTX/CAZ, TE, SXT	1
				AMP, AMC, C, TE, SXT	1
				AMP, AMC, KF, AT, CN	1
				AMP, AMC, KF, AT, NA	1
				AMP, AMC, KF, TE, SXT	1
				AMP, AMC, KF/CRO/CTX/CAZ, TE/DO, SXT	1
				AMP, KF, TE, CIP, SXT	1
				AMP, KF, TE, CIP, SXT	1
				AMP, KF, TE, CN, CIP	1
				AMP, KF, TE, CN, NA	1
				AMP, KF, TE/DO, NA, SXT	1
				AMP, KF, TE/DO,AT, NA/NOR/CIP, SXT	1
				AMP, KF/ CRO/CTX/CAZ, TE, NA/NOR/CIP, SXT	1
				AMP, KF/ CRO/CTX/CAZ, TE, CIP, SXT	1
				AMP, KF/CRO/CTX/CAZ, TE, NA/NOR/CIP, SXT	1
				AMP, KF/CRO/CTX/CAZ, TE, AT, SXT	1
				AMP, KF/CRO/CTX/CAZ, TE, CIP, SXT	1
				AMP, KF/CTX, TE, NA, SXT	1
				AMP, TE, CN, NA/NOR/CIP, SXT	1
				AMP. KF/CRO/CTX/CAZ, TE, AT, SXT	1
				AMP. KF/CRO/CTX/CAZ, TE, NA/NOR/CIP, SXT	1
4	Resistant to six classes	24	9.30233	AMP, AMC, KF, C,TE, SXT	2
				AMP, KF, C, TE, NA, SXT	2
				AMP, KF, C, TE/DO, NA/NOR/CIP, SXT	2
				AMP, KF, CRO, TE, NA, SXT	1
				AMP, KF/CRO/CTX/CAZ, C, TE, NA, SXT	1
				AMP, AMC, KF, TE/DO, CN/K, NA/CIP	1
				AMP, AMC, KF/CRO/CTX/CAZ, TE, NA/NOR/CIP, SXT	1
				AMP, KF, AT, CN, NA/CIP, SXT	1
				AMP, KF, C TE, NA/CIP, SXT	1
				AMP, KF, C, TE, NA/NOR/CIP, SXT	1
				AMP, KF, C, TE/DO, NA/CIP, SXT	1
				AMP, KF, CRO/CTX/CAZ, TE, NA/NOR/CIP, SXT	1
				AMP, KF, TE, CN, CIP, SXT	1
				AMP, KF, TE, K, NA/NOR/CIP, SXT	1
				AMP, KF, TE/DO, AT, NA/NOR/CIP, SXT	1
				AMP, KF, TE/DO, CN, NA/NOR/CIP, SXT	1
				AMP, KF, TE/DO,AT, NA/NOR/CIP, SXT	1
				AMP, KF/CRO, TE, CN, NA/NOR/CIP, SXT	1
				AMP, KF/CRO, TE, AT, NA/NOR/CIP, SXT	1
				AMP, KF/CRO/CTX/CAZ, TE, AT, NA/NOR/CIP, SXT	1
				AMP, KF/CRO/CTX/CAZ, TE, CN/K, NA/NOR/CIP, SXT	1
5	Resistant to seven classes	10	3.87597	AMP, AMC, KF/CRO/CTX/CAZ, TE, AT, NA/NOR/CIP, SXT	3
				AMP,AMC, KF, TE, CN, NA/NOR/CIP, SXT	2
				AMP, AMC, KF, TE/DO, CN/K, NA/NOR/CIP, SXT	1
				AMP, AMC, KF/ CTX, C, TE/DO, NA/NOR/CIP, SXT	1
				AMP, KF, C, TE, CN, NA/NOR/CIP, SXT	1
				AMP, KF/CRO/CTX/CAZ, C, TE, AT, NA/NOR/CIP, SXT	1
				AMP, KF/CRO/CTX/CAZ, C, TE, CN, NA/NOR/CIP, SXT	1
6	Resistant to eight classes	1	0.387597	AMP, KF, CRO/CTX/CAZ, TE, E, NA, SXT, CX	1
		258
	Summary
	Resistance pattern	Number of Isolates	% (n=258)
	Resistant to eight classes (N=1)	1	0.387597	1 (0.4)
	Resistant to seven classes (N=10)	10	3.87597	10 (3.9)
	Resistant to six classes (N=24)	24	9.30233	24 (9.3)
	Resistant to five classes (N=46)	46	17.8295	46 (17.8)
	Resistant to four classes (N=52)	52	20.155	52 (20.2)
	Resistant to three classes (N=54)	54	20.9302	54 (20.9)
	Resistant to two classes (N=30)	30	11.6279	30 (11.6)
	Resistant to one class (N=21)	21	8.13953	21 (8.1)
	Resistant to none (N=20)	20	7.75194	20 (7.8)
		258
