# Supplementary material for: Multidrug-resistance and extended-spectrum beta-lactamase-producing lactose-fermenting enterobacteriaceae in the human-dairy interface in northwest Ethiopia
Source: PLoS One. 2024 May 21;19(5):e0303872. doi: 10.1371/journal.pone.0303872 (PMC11108214; doi:10.1371/journal.pone.0303872)
Supplement: S3 File — (XLSX) [file pone.0303872.s003.xlsx]

## Sheet: Sheet1
	Resistance pattern	Number of Isolates	% (n=55)	Style (type)	Style Number
	Resistant to none	4	7.27273
	Resistant to one	8	14.5455	AMP	2
				KF	2
				AMC	1
				CN	1
				DO	1
				TE/DO	1
	Resistant to two	7	12.7273	AMP, KF	1
				AMP, TE	1
				AMP, TE/DO	1
				AMP. KF	1
				KF, NA/CIP	1
				KF, TE/DO	1
				TE/DO, AT	1
	Resistant to three	8	14.5455	AMP, TE, SXT	2
				AMP, AMC, AT	1
				AMP, AMC, KF	1
				AMP, AMC, TE/DO	1
				AMP, KF, TE	1
				AMP, TE/DO, AT	1
				AMP. AMC, KF	1
	Resistant to four	9	16.3636	AMP, KF, CRO, AT	2
				AMC, KF, TE, NA/CIP	1
				AMP, KF, TE, SXT	1
				AMP, TE/DO, NA/NOR/CIP, SXT	1
				AMP, AMC, KF, CN	1
				AMP, KF/CRO/CTX/CAZ, TE, SXT	1
				AMP, TE, NA/NOR/CIP, SXT	1
				KF, TE, CN, NA/CIP	1
	Resistant to five	10	18.1818	AMP, KF/CRO/CTX/CAZ, TE, NA/NOR/CIP, SXT	1
				AMP, AMC, KF, C, CN	1
				AMP, AMC, KF, C, SXT	1
				AMP, AMC, KF, K, SXT	1
				AMP, AMC, KF, TE, NA/CIP	1
				AMP, AMC, KF, TE, SXT	1
				AMP, AMC, KF/CRO/CTX/CAZ, NA/CIP,SXT	1
				AMP, KF, TE, NA/NOR/CIP, SXT	1
				AMP, KF/CRO/CTX, CN, CIP, SXT	1
				AMP, KF/CRO/CTX/CAZ, TE, NA/NOR/CIP, SXT	1
	Resistant to six	4	7.27273	AMP, KF/CRO/CTX/CAZ, C, TE, NA, SXT	1
				AMP, AMC, KF, C, TE/DO, NA/NOR/CIP	1
				AMP, AMC, KF, C,TE, SXT	1
				AMP, AMC, KF/CRO/CTX/CAZ, TE, NA/NOR/CIP, SXT	1
	Resistant to seven	4	7.27273	AMP, C, TE/DO. AT, CN/K, NA/NOR/CIP, SXT	1
				AMP, AMC, KF/CRO/CTX/CAZ, C, TE, NA, SXT	1
				AMP, KF, C, TE, CN, NA/NOR/CIP, SXT	1
				AMP. AMC, KF/CRO/CTX/CAZ, C, TE/DO, NA/NOR/CIP, SXT	1
	Resistant to Eight	0	0
	Resistant to nine	1	1.81818	AMP, AMC, KF, C, TE/DO, AT, CN/K, NA/NOR/CIP, SXT	1
		55
	Summary
	Resistance pattern	Number of Isolates	% (n=20)
	Resistant to none	4	7.27273	4 (7.3)
	Resistant to one class	8	14.5455	8(14.5)
	Resistant to two classes	7	12.7273	7 (12.7)
	Resistant to three classes	8	14.5455	8 (14.5)
	Resistant to four classes	9	16.3636	9 (16.4)		36
	Resistant to five classes	10	18.1818	10 (18.2)		65.4545
	Resistant to six classes	4	7.27273	4 (7.3)
	Resistant to seven classes	4	7.27273	4 (7.3)
	Resistant to eight classes	0	0	0 (0.0)
	Resistant to nine classes	1	1.81818	1 (1.8)
		55
