# Supplementary material for: Multidrug-resistance and extended-spectrum beta-lactamase-producing lactose-fermenting enterobacteriaceae in the human-dairy interface in northwest Ethiopia
Source: PLoS One. 2024 May 21;19(5):e0303872. doi: 10.1371/journal.pone.0303872 (PMC11108214; doi:10.1371/journal.pone.0303872)
Supplement: S4 File — (XLSX) [file pone.0303872.s004.xlsx]

## Sheet: Sheet1
	Resistance pattern	Number of Isolates	% (n=25)	Style (type)	Style Number
	Resistant to none	2	8
	Resistant to one	4	16	AMP	4
	Resistant to two	4	16	AMP, CN	1
				AMP, CIP	1
				AMP, CN	1
				AMP, KF	1
	Resistant to three	2	8	AMP, TE, SXT	1
				TE, CN, CIP	1
	Resistant to four	2	8	AMP, KF, AT, CN	1
				AMP, KF, DO, CIP	1
	Resistant to five	6	24	AMP, AMC, C, TE/DO, NA, SXT	1
				AMP, AMC, KF, C, SXT	1
				AMP, AMC, KF/CTX, TE, NA	1
				AMP, KF, C, SXT	1
				AMP, KF, TE, CN, SXT	1
				AMP, KF, TE, NA/CIP, SXT	1
	Resistant to six	3	12	AMP, AMC, KF, C, TE/DO, NA/NOR/CIP	1
				AMP, AMC, KF, CRO/CTX/CAZ, CN, SXT	1
				AMP, C, TE/DO, CN, NA/NOR/CIP, SXT	1
	Resistant to seven	2	8	AMP. KF, CRO/CTX/CAZ, TE, CN/K, CIP, SXT	1
				AMP. KF/CRO/CTX/CAZ, TE, AT, CN, CIP, SXT	1
		25
	Summary
	Resistance pattern	Number of Isolates	% (n=25)
	Resistant to none	2	8
	Resistant to one class	4	16
	Resistant to two classes	4	16
	Resistant to three classes	2	8
	Resistant to four classes	2	8
	Resistant to five classes	6	24
	Resistant to six classes	3	12
	Resistant to seven classes	2	8
	Resistant to eight classes	0	0
	Resistant to nine classes	0	0
		25
