# Supplementary material for: Multidrug-resistance and extended-spectrum beta-lactamase-producing lactose-fermenting enterobacteriaceae in the human-dairy interface in northwest Ethiopia
Source: PLoS One. 2024 May 21;19(5):e0303872. doi: 10.1371/journal.pone.0303872 (PMC11108214; doi:10.1371/journal.pone.0303872)
Supplement: S5 File — (XLSX) [file pone.0303872.s005.xlsx]

## Sheet: Sheet1
s/n	Resistance pattern	Number of Isolates	% (n=37)	Style (type)	Style Number
1	Resistant to zero	3	8.10811
2	Resistant to one	5	13.5135	AMP	4
				KF	1
3	Resistant to two	2	5.40541	KF, NA	1
				TE/DO, AT	1
4	Resistant to three	3	8.10811	AMP, AMC, AT	1
				AMP, AMC, KF	1
				AMP, KF, TE	1		27
5	Resistant to four	5	20	AMP, AMC, C, NA/CIP	1		72.973
				AMP, AMC, KF/CRO/CTX/CAZ, TE	1
				AMP, KF, C, TE	1
				AMP, KF/CRO/CAZ, TE, SXT	1
				AMP, KF, DO, CIP	1
6	Resistant to five	9	24.3243	AMP, AMC, KF, C, SXT	2
				AMP, KF/CRO/CTX/CAZ, TE, NA/NOR/CIP, SXT	1
				AMP, AMC, KF, CIP, SXT	1
				AMP, AMC, KF, TE/DO, SXT	1
				AMP, AMC, KF/CRO/CTX, C, SXT	1
				AMP, AMC, KF/CRO/CTX/CAZ, NA/CIP,SXT	1
				AMP, KF, TE, CN, SXT	1
				AMP, KF, TE/DO, NA, SXT	1
7	Resistant to six	4	10.8108	AMP, AMC, KF, TE, NA/CIP, SXT	1
				AMP, AMC, KF/CRO, CTX/CAZ, TE, CIP, SXT	1
				AMP, AMC, KF/CRO/CTX/CAZ, C, TE, SXT	1
				AMP. AMC, KF/CRO/CTX/CAZ, C, CIP, SXT	1
8	Resistant to seven	4	16	AMP, AMC, KF, TE, CN, NA/CIP, SXT	1
				AMP, AMC, KF/CRO/CTX/CAZ, C, TE, NA, SXT	1
				AMP,AMC, KF, TE, CN, NA/NOR/CIP, SXT	1
				AMP. AMC, KF/CRO/CTX/CAZ, C, TE, CIP, SXT	1
9	Resistant to eight	2	8	AMP, AMC, KF, TE, AT, CN, CIP, SXT	1
				AMP. KF, AMC, CRO/CTX/CAZ, C, CN/K, CIP, SXT	1
		37
	Resistance pattern	Number of Isolates	% (n=12
1	Resistant to none	3	8.10811
2	Resistant to one class	5	13.5135
3	Resistant to two classes	2	5.40541
4	Resistant to three classes	3	8.10811
5	Resistant to four classes	5	13.5135
6	Resistant to five classes	9	24.3243
7	Resistant to six classes	4	10.8108
8	Resistant to seven classes	4	10.8108
9	Resistant to eightclasses	2	5.40541
		37
