# Supplementary material for: Multidrug-resistance and extended-spectrum beta-lactamase-producing lactose-fermenting enterobacteriaceae in the human-dairy interface in northwest Ethiopia
Source: PLoS One. 2024 May 21;19(5):e0303872. doi: 10.1371/journal.pone.0303872 (PMC11108214; doi:10.1371/journal.pone.0303872)
Supplement: S1 Data — (ZIP) [file pone.0303872.s007.zip]

Archive with 8 entries (8 files):
- S1_raw_images.pdf
- S2 Table Antimicrobials tested.docx
- S3_ Raw data with codes and summary tables and figures.xlsx
- S4_Resistant pattern of Escherichia coli.xlsx
- S5_Resistant pattern of citrobacter spp.xlsx
- S6_Resistant pattern of Klebsiella spp.xlsx
- S7_Resistant pattern of Enterobacter spp.xlsx
- S8_API test, results and some typical colonies.pdf
